# Supplementary material for: Day/Night Separation of Oxygenic Energy Metabolism and Nuclear DNA Replication in the Unicellular Red Alga Cyanidioschyzon merolae
Source: mBio. 2019 Jul 2;10(4):e00833-19. doi: 10.1128/mBio.00833-19 (PMC6606799; doi:10.1128/mBio.00833-19)
Supplement: DATA SET S1 [file mBio.00833-19-sd001.xlsx]

## Sheet: Replicate 1
		Average of 3 technical replicates								Standard deviation of 3 technical replicates
Gene	Annotation	WT-LD-0 h	WT-LD-4 h	WT-LD-8 h	WT-LD-12 h	WT-LD-16 h	WT-LD-20 h	WT-LD-24 h		WT-LD-0 h	WT-LD-4 h	WT-LD-8 h	WT-LD-12 h	WT-LD-16 h	WT-LD-20 h	WT-LD-24 h
CMA004C	hypothetical protein, conserved	11956.7	8841.31	8009.82	9248.65	10082.1	8599.06	10043.9		147.988	97.2805	176.841	217.946	71.8536	234.846	173.558
CMA005C	calcium-binding mitochondrial carrier Aralar	3914.09	3495.2	3338.56	3501.47	2953.87	3293.54	4244.89		152.663	168.926	105.228	191.833	121.372	69.2005	293.603
CMA007C	serine acetyltransferase (SAT)	1275.95	1177.76	868.432	839.461	1032.72	815.22	762.253		27.6521	46.6682	20.5149	24.8225	25.8734	4.03898	4.04022
CMA008C	ORF1050	24.2491	35.0258	18.4133	6.18226	5.23204	7.9138	4.49121		8.15938	7.19694	3.31965	0.853923	0.63486	5.34456	0.636983
CMA009C	NAD-dependent sorbitol dehydrogenase	4216.03	5248.11	3822.58	3438.59	2859.61	3154.6	3433.38		35.1273	89.8945	90.8513	33.0661	61.4401	111.493	50.1279
CMA010C	hypothetical protein	1432.79	1117.31	873.07	925.902	964.001	948.105	1176.64		30.2628	115.42	37.508	22.219	46.1772	6.42062	19.3081
CMA011C	probable aminoacylase I	30.013	56.4708	77.0549	40.1934	27.8627	26.4133	32.9358		3.36654	27.9373	7.56954	3.42389	5.79175	4.68797	1.49079
CMA013C	hypothetical protein, conserved	3816.32	3765.03	3616.82	2316.74	2297.42	2917.33	3497.39		124.724	143.195	18.0416	41.109	54.8834	181.904	83.4178
CMA015C	hypothetical protein, conserved	1524.16	1554.04	1263.16	1118.85	1144.57	1048.34	935.78		86.7255	44.7128	107.039	46.8824	107.967	78.9255	54.3859
CMA016C	similar to transcription factor IIA large subunit	4906.64	4911.8	4091.82	3872.14	3737.59	3464.94	3361.69		133.484	82.7635	73.1721	85.4806	55.0385	101.118	37.1491
CMA017C	probable lysophosphatidic acid acyltransferase	1706.12	2698.88	3635.84	3470.95	1807.75	1910.88	1983.81		68.1659	65.3875	20.355	203.48	59.4514	88.471	42.3802
CMA019C	RNA polymerase III transcription factor IIIB	2930.28	2115.87	1852.52	2215.32	2349.95	2541.71	2955.94		55.1187	26.6273	43.7227	50.6322	38.3737	50.5091	53.767
CMA021C	similar to DnaJ (Hsp40) homolog	7513.28	7949.02	4465.48	4163.75	4460.98	4085.74	3749.16		403.299	131.676	196.743	111.063	305.343	216.388	274.251
CMA022C	hypothetical protein, conserved	953.359	873.761	966.4	824.438	662.904	732.937	764.291		64.9888	7.95965	65.8609	80.303	34.3904	40.0277	35.1703
CMA023C	MYB-related protein	4633.06	4608.47	3046.26	2764.54	2795.65	3912.65	4749.16		225.496	351.169	248.199	186.012	151.712	207.512	338.686
CMA024C	unknown cupin family protein	31.6122	25.2363	33.2694	31.0805	43.2442	37.4547	34.7106		11.6673	16.1064	5.07055	2.64087	4.71521	3.64628	2.4638
CMA025C	hypothetical protein	4037.27	5786.52	5493.34	4940.41	4445.42	6265.33	5675.38		225.408	108.319	41.175	196.227	280.438	71.0921	66.0898
CMA027C	hypothetical protein	3684.88	4247.19	4302.05	3255.38	3054.95	3787.63	4218.21		65.6006	44.2213	97.7391	21.2642	45.3978	225.464	171.172
CMA028C	hypothetical protein	7413.35	5393.29	5796.46	12177.4	15037.2	10633.4	9001.88		143.734	62.2527	345.49	90.2555	327.668	80.7191	68.8811
CMA029C	hypothetical protein	409.055	701.594	505.586	377.505	271.191	338.472	366.157		19.7095	2.80701	16.0522	12.0486	4.83469	5.79658	11.2928
CMA030C	pyruvate kinase, chloroplast precursor	14672.2	17229.2	16514.3	15186.3	15468.6	15896.2	14212.5		550.471	386.37	555.486	310.349	849.87	813.269	528.712
CMA031C	hypothetical protein	1383.58	1712.27	1664.44	1318.87	1145.76	1398.37	1315.77		19.3354	19.2212	17.2748	17.5385	15.6254	20.1703	21.5656
CMA033C	hypothetical protein, conserved	640.389	514.928	600.408	802.547	860.257	702.705	461.079		9.69589	8.00022	14.4482	10.0034	27.0179	18.6558	13.1823
CMA034C	hypothetical protein	1174.92	1447.52	2326	4579.59	5243.33	2272.9	1073.16		29.934	18.0253	72.6616	84.6824	26.196	76.4058	21.4328
CMA035C	probable mRNA guanylyltransferase	2102.65	1349.87	1581.24	1807.68	2047.86	1575.41	1541.84		153.154	104.39	135.578	144.602	78.9691	70.7866	104.557
CMA036C	similar to tubulin folding cofactor B	1160.01	662.246	751.073	4074.76	7450.32	2941.91	1164.35		41.4845	20.8501	15.8394	65.7351	500.518	220.874	54.4542
CMA037C	hypothetical protein	1302.22	1037.81	991.756	982.422	1414.98	1073.85	1005.6		21.0531	35.6836	4.13406	25.3432	38.8052	6.05798	8.22094
CMA039C	hypothetical protein	3442.57	1621.75	1960.89	3154.23	4416.63	4271.27	3507.24		104.443	33.3668	51.8689	139.294	99.8891	39.5909	76.8806
CMA040C	citrate synthase	1519.75	978.797	990.948	968.076	1479.67	1310.7	1578.89		49.8	36.6015	44.5854	35.756	25.2554	31.8428	73.9896
CMA041C	UDP-glucose 4-epimerase	6459.14	13630.1	15550.1	10725.4	3916.38	7699.88	8457.99		190.786	353.688	702.925	577.525	116.291	75.5886	291.779
CMA042C	acetyl-CoA acetyltransferase	228.614	189.557	253.641	118.318	98.1279	115.783	207.789		5.35734	13.9372	10.2483	5.32904	4.8597	8.78937	10.6118
CMA044C	cryptochrome DASH	314.695	416.592	534.323	803.227	441.405	349.861	390.58		26.032	23.9916	16.4054	58.9616	33.749	18.3218	22.8012
CMA045C	hypothetical protein	666.334	506.186	438.288	578.013	688.371	649.393	634.877		15.8659	16.4291	9.90433	6.91585	11.4449	14.093	29.9565
CMA046C	hypothetical protein, conserved	5918.9	3111.16	1402.82	1326.06	3271.36	4090.44	5604.48		194.252	117.34	23.1804	5.79727	71.0557	125.877	137.887
CMA048C	3-phosphoshikimate 1-carboxyvinyltransferase, chloroplast precursor	6852.79	9431.99	9149.91	7019.61	6315.17	5565.99	4636.42		137.976	290.305	122.895	201.505	417.518	324.547	154.762
CMA050C	hypothetical protein, conserved	708.061	706.618	517.883	836.343	1695.82	2024.25	968.469		13.2377	24.6404	15.0438	13.8645	26.6886	55.6873	39.4598
CMA052C	probable ornithine decarboxylase	10949.4	12175.6	15460.8	10110.1	6906.57	6737.89	7500.34		211.377	355.69	400.626	209.354	303.153	194.287	217.582
CMA053C	hypothetical protein	480.813	449.606	270.49	272.533	229.053	230.417	311.927		21.8966	30.322	17.6151	14.436	12.3148	15.0009	10.92
CMA054C	hypothetical protein	363.061	332.039	334.976	243.441	277.712	311.618	336.208		16.3846	8.53392	11.1009	17.9143	14.7121	5.40221	9.65506
CMA056C	unknown kinase with aarF domain, fused with possible beta-lactamase	11158.2	11529.4	5279.25	2669.73	2469.49	3507.18	5744.45		382.559	500.87	236.814	173.446	116.648	84.7902	310.503
CMA059C	probable viral mRNA translation inhibitor SKI2	926.646	901.198	800.814	543.384	478.896	567.945	754.657		44.2421	34.9614	25.6141	15.5693	31.802	7.70666	31.6115
CMA060C	hypothetical protein	361.974	411.729	243.416	154.906	158.526	167.226	239.057		3.80807	7.80496	7.59236	5.59824	7.07231	8.04785	4.40982
CMA061C	heat shock protein of Hsp90 family	34675.5	32972.8	23356.8	22583.5	27539.3	32945	28884.6		4044.75	4481.86	1726.94	2806.16	2330.61	1743.07	2077.67
CMA062C	DNA polymerase iota, RAD30	769.901	876.1	710.746	535.061	440.83	620.692	822.383		46.1959	68.653	27.2764	18.1398	47.539	37.2718	13.363
CMA063C	hypothetical protein, conserved	2262.58	1846.24	1679.77	1996.22	2267.37	1994.38	2165.03		88.523	34.7359	80.648	58.9343	93.5914	20.716	87.437
CMA064C	hypothetical protein, conserved	5235.67	6180.82	5102.29	3320.92	3272.65	3831.48	4750.88		288.853	360.119	381.75	228.671	253.586	296.415	461.091
CMA065C	hypothetical protein, conserved	8892.04	6791.77	6563.39	5187.15	6931.71	6588.25	9072.04		215.128	132.513	174.613	76.0689	217.392	161.946	156.346
CMA066C	DNA repair protein SMC6	1076.76	599.193	956.253	2248.7	4956.42	2285.47	1398.62		62.9074	27.2716	84.1088	161.578	276.513	148.182	71.3722
CMA067C	mitochondrial ribosomal protein L32, precursor	1537.85	1432.91	1269.19	1363.38	1193.28	1153.51	1353.04		41.1155	28.6461	27.9935	29.9377	12.1287	39.6366	27.0125
CMA068C	hydroxymethylglutaryl-CoA lyase, mitochondrial precursor	1702.71	509.241	429.912	611.917	1913.54	2093.42	2156.44		42.3116	28.0386	16.3248	22.6158	133.558	117.283	153.263
CMA069C	hypothetical protein, conserved	7144.38	5992.06	7224.03	9749.3	8823.88	7519.43	7004.27		168.533	176.589	46.2102	76.1239	73.0193	122.646	102.221
CMA070C	hypothetical protein, conserved	5902.47	6397.72	7436.31	5200.41	4184.58	5719.52	9771.25		291.41	328.299	314.183	129.586	262.102	136.196	217.197
CMA072C	probable nuclear exosomal RNA helicase MTR4	3897.44	4270.26	5566.68	7661.88	8301.51	7628.4	5782.88		205.475	175.208	218.774	443.268	552.559	616.445	412.785
CMA074C	hypothetical protein	3460.54	3230.03	2784.09	2283.15	2656.63	2856.13	3448.65		109.978	167.944	207.603	177.084	200.839	236.211	389.103
CMA075C	similar to RNA-binding protein QKI	5970.61	5725.94	4510.91	4141.93	3112.31	3807.31	3700.93		223.974	133.657	200.718	213.541	211.571	161.962	210.427
CMA077C	aspartate transaminase	7115.01	5581.73	5422.46	4722.38	5873.11	5416.62	7287.14		118.494	85.38	102.314	142.969	77.57	37.2002	178.912
CMA078C	hypothetical protein	1007.67	1079.43	651.171	438.533	534.695	679.838	868.924		38.6927	47.6072	30.1104	39.7454	25.141	45.0705	69.7881
CMA079C	similar to actin-binding protein frabin	71.0393	79.6566	38.6479	27.0894	24.4533	31.6113	40.04		5.08456	8.97457	5.28681	1.83772	2.28816	4.54546	1.39877
CMA080C	hypothetical protein	590.877	429.461	369.179	384.601	474.843	285.056	302.49		23.4125	4.70105	13.8385	17.9099	6.84132	9.13983	18.3183
CMA081C	similar to protein kinase (AKINbetagamma-2 of maize)	4227.76	2882.41	3249.36	2895.42	4140.87	4808.46	5499.81		235.974	138.673	191.448	72.7532	288.57	276.086	346.023
CMA082C	40S ribosomal protein S2	243877	245535	193512	149057	125272	137469	135376		4295.75	3232.31	443.615	1526.02	3540.03	765.386	4347.76
CMA083C	hypothetical protein, conserved	1747.58	2088.21	1548.37	1345.74	941.864	1140.62	898.44		61.9561	42.8946	70.6427	23.9928	15.469	29.494	30.2399
CMA085C	hypothetical protein	808.573	573.215	368.131	568.253	1926	3732.03	1462.15		49.7286	26.477	14.0789	18.1544	45.9114	65.2703	24.2802
CMA086C	hypothetical protein, conserved	1172.1	1593.59	1336.33	686.812	456.706	644.231	814.161		22.7991	77.4648	48.9476	52.1577	20.0946	40.4204	41.1959
CMA087C	hypothetical protein, conserved	614.107	294.697	816.398	2578.2	5461.62	2599.61	988.197		5.42156	17.7012	54.5258	57.8	305.273	142.057	54.1428
CMA089C	chromosome assembly complex Condensin II, subunit G2	3227.14	1859.18	2445.83	3324.56	9418.83	14959.7	5402.17		66.9616	35.4398	90.0743	120.042	57.546	159.639	46.4617
CMA090C	NADH dehydrogenase I (Complex I) alpha subcomplex 8 (PGIV)	3740.14	2884.28	2788.52	3453.33	3631.99	3278.91	2561.79		143.04	111.688	21.7705	75.6676	115.767	87.3139	105.497
CMA091C	hypothetical protein	1261.34	1712.72	2485.72	1968.55	1402.99	1551.66	1790.93		19.1805	55.6034	39.0646	21.3077	47.7971	26.2332	36.279
CMA093C	ATP-dependent DNA helicase RecQ	625.348	480.514	439.52	721.868	1813.25	1352.82	620.925		17.4608	9.71	19.0147	18.5714	24.3587	53.3712	15.4464
CMA095C	similar to MADS box transcription enhancer factor	4.45689	13.2772	4.52574	5.20421	4.40965	4.29298	4.98347		0.0784037	12.4481	0.0649308	0.584565	0.158354	0.0981797	0.844017
CMA098C	deoxyhypusine synthase	931.18	1010.65	1555.71	1537.83	1312.69	1183.54	1015.03		56.051	37.1314	84.9584	71.2128	69.238	57.1079	45.1783
CMA099C	hypothetical protein, conserved	540.106	452.626	529.239	653.313	660.374	559.601	515.087		28.9543	5.34781	19.5798	25.5539	30.9356	18.6092	3.09825
CMA101C	probable maintenance of ploidy protein MOB1	2597.91	3630.84	4024.38	5280.65	3949.83	3382.38	2801.34		358.482	97.1462	72.0456	198.051	93.6337	101.151	45.2201
CMA103C	Raf-related MAP kinase kinase kinase (MAP3K), theta-type	164.808	168.556	172.797	100.027	82.3533	99.1801	118.863		6.85757	23.7857	9.50261	2.85551	6.14232	8.21388	1.27831
CMA105C	hypothetical protein, conserved	28050.1	15846.4	10612.2	9874.8	17004	18098.5	23227.6		774.11	2387.54	172.599	560.141	770.448	521.454	1017.17
CMA106C	similar to alpha-glucosidase	4824.77	7225.57	1510.44	701.683	677.067	983.445	997.713		167.804	315.689	131.304	25.4476	56.474	59.0498	113.719
CMA107C	probable proline aminopeptidase P	1895.06	1753.14	1736.02	2024.62	1705.26	1666.09	1773.43		93.7814	59.2741	107.047	30.912	102.688	44.2081	36.2051
CMA109C	hypothetical protein, conserved	1071.95	1457.13	1314.08	1381.05	971.645	792.126	949.4		22.0452	13.4033	26.5018	51.1145	36.7033	35.3736	11.3375
CMA111C	probable transitional endoplasmic reticulum ATPase	776.089	926.596	1031.82	1298.59	962.103	945.335	1029.05		23.3825	82.7055	52.4934	25.3753	17.0445	26.1183	17.0456
CMA114C	40S ribosomal protein S24	42943.8	40160.2	31185.3	21128.7	24882.9	29832.5	30997.7		2458.12	2562.88	915.604	346.907	2028.75	1459.93	877.208
CMA115C	hypothetical protein, conserved	5703.14	4631.03	3241.47	4118.43	5116.94	5302.12	7016.05		309.613	125.493	54.1103	100.421	269.411	132.981	317.635
CMA116C	hypothetical protein	181.253	225.475	158.083	76.1391	57.0606	66.681	72.2869		2.46608	3.60613	7.61044	2.21829	6.48513	3.06259	3.42165
CMA118C	hypothetical protein, conserved	86.2647	115.327	121.207	99.5561	58.6466	58.8619	83.0864		3.42463	6.30734	2.86313	5.28214	3.75928	4.73515	4.36972
CMA119C	similar to oxidant-induced cell-cycle arrest Oca1p	91.5991	112.329	134.13	105.512	78.183	69.8599	86.7053		13.7138	9.96172	13.6755	2.55575	9.76784	3.84506	6.64727
CMA121C	unknown zinc finger protein	23.3816	27.0983	25.2037	18.6294	16.5361	15.2105	16.7198		4.9565	6.45787	4.06032	4.0716	3.2192	5.63985	0.455623
CMA122C	40S ribosomal protein S7	100611	99315.1	62907.8	58788.6	65994	60863.6	58046.7		3655.41	4965.85	2031.37	2202.91	1697.71	1778.93	1651.13
CMA124C	probable cell division protein glsA	971.609	1095.45	892.294	822.938	697.702	695.522	762.694		28.6946	12.4542	33.2048	21.8067	24.8245	10.755	26.768
CMA125C	similar to Rab11-binding protein	12745.8	10342.5	11297.7	14564.5	15961.4	14447.5	15144.7		33.8652	335.12	63.3518	361.753	428.984	124.875	424.154
CMA127C	cyclin-dependent kinase regulatory subunit	454.911	638.463	525.155	826.678	1232.69	1402.57	784.063		51.6915	38.9389	25.9909	36.5715	79.925	64.7655	38.9302
CMA128C	hypothetical protein	2832.4	2521.37	2094.2	1589.79	1653.26	1925.75	2497.61		58.346	38.2321	20.4202	38.6424	47.4129	18.6875	27.9718
CMA129C	hypothetical protein	23.7396	46.542	47.4696	130.131	125.068	48.4491	22.8147		4.98696	7.69474	3.94339	11.0525	15.2776	2.66837	2.74308
CMA130C	similar to MCM3 associated protein	8510.13	5795.54	6524.2	9676.82	10682	9366.17	8489.01		181.032	104.459	90.3352	135.305	257.792	243.693	113.586
CMA132C	unknown metallopeptidase	675.823	792.959	608.204	434.327	412.232	402.103	482.775		15.0563	43.6036	19.3233	30.6228	8.20937	8.47623	24.0152
CMA133C	similar to syntaxin 6	2364.78	2520.55	2082.52	1563.07	1561.32	1685.08	1672.02		99.986	89.6557	91.1689	41.5848	43.6697	39.9303	64.9038
CMA134C	similar to phosphatidyl-N-methylethanolamine N-methyltransferase	3170.02	3628.59	4351.59	3551.7	3406.58	3618.49	3903.75		92.5536	108.051	155.622	89.0213	114.339	60.3463	151.029
CMA135C	similar to androgen-regulated short-chain dehydrogenase/reductase 1	204.249	308.262	410.795	241.679	159.565	165.279	186.782		13.8124	2.12571	9.06056	11.0026	4.21457	11.2398	3.57704
CMA136C	similar to Ran binding protein 11	4171.35	4751.2	6315.49	7679.64	6433.63	5772.14	5663.16		87.358	107.433	57.3963	219.799	34.9937	36.6921	109.119
CMA138C	cell cycle switch protein	2504.9	2190.64	2340.62	2626.93	2949.1	10935.8	4808.32		38.5156	21.8737	71.8988	53.9494	25.0638	85.3204	84.236
CMA140C	mitotic control protein dis3	1906.82	2080.17	2009.91	1921.94	1496.55	1671.69	1838.89		66.2189	108.449	135.618	68.7007	73.1568	64.0156	85.6787
CMA142C	similar to trefoil factor	2475.68	1705.33	2051.84	2429.09	3743.4	5106.93	3674.86		175.476	76.7396	124.95	130.612	205.518	203.203	146.78
CMB002C	probable splicing factor 3b subunit 1	4538.64	4238.03	5724.43	6872.9	6069.35	4873.66	5816.48		40.8761	46.5344	113.615	126.101	283.581	150.297	230.142
CMB003C	similar to GTP-binding protein	2638.61	2668.75	3069.28	3750.33	3763.96	3078.98	3193.31		125.665	156.932	147.356	203.488	188.296	88.4992	201.61
CMB004C	40S ribosomal protein S18	11983.5	12877.5	9890.24	5906.1	4217.34	5205.25	6159.97		459.896	311.605	325.721	228.831	116.671	91.3179	81.6116
CMB005C	RNA polymerase III subunit C34	180.47	264.796	290.148	204.627	153.601	139.756	173.338		10.9174	18.9542	14.6358	44.6725	24.2356	17.0857	6.20927
CMB006C	similar to NADH dehydrogenase I (Complex I) alpha subcomplex assembly factor 1	893.533	658.447	646.121	637.756	773.053	690.743	678.61		15.7673	2.56033	12.9295	30.1667	16.5929	38.2551	30.0371
CMB007C	similar to temperature sensing protein D123	1810.06	1292.08	1138.38	1388.44	1503.93	1551.74	1617.73		173.331	119.799	90.4975	156.371	121.952	97.7493	109.76
CMB008C	similar to vacuolar sorting protein DID4	943.53	769.744	1412.52	1116.88	1275.49	2775.43	1437.96		28.3425	75.6247	27.7971	24.443	36.3001	192.03	51.5003
CMB009C	asparagine synthase	1019.48	988.417	1095.36	1388.11	1287.72	1203.28	835.916		22.1907	174.073	43.219	69.4739	75.8683	64.3365	51.9495
CMB010C	tryptophane--tRNA ligase, chloroplast or mitochondrial	302.189	335.853	413.061	372.108	345.788	351.023	317.673		27.415	16.5475	13.4489	21.3561	24.9218	12.4292	15.9142
CMB012C	similar to spindle pole body associated protein	128.419	55.3165	43.5087	91.3361	1247.44	3641.19	1194.99		16.414	4.95849	6.83285	2.37241	15.4736	40.5494	23.6784
CMB013C	topoisomerase II	264.558	66.966	53.3273	112.498	1751.96	5597.07	1774.39		8.30117	15.7487	10.6263	7.14338	35.4258	105.506	71.7492
CMB014C	similar to ubiquitin-conjugating enzyme E2	216.312	273.66	229.146	223.502	243.241	134.42	121.834		6.19681	4.24212	7.70514	4.45298	7.02385	5.92094	5.39115
CMB015C	probable ubiquitin-conjugating enzyme E2	3851.17	2951.68	5177.09	9609.44	16774.8	9604.34	5238.64		154.97	143.878	88.394	180.81	785.307	409.96	167.843
CMB016C	hypothetical protein	3100.91	2432.57	2513.91	2692.75	3205	3107.78	3858.66		109.586	65.873	9.40211	63.7959	290.856	130.498	117.205
CMB018C	60S ribosomal protein L18	25582	26600.5	24365.6	16725.8	11415.9	15132.2	17917.3		1318.27	1415.94	1022.93	771.704	730.101	1029.44	618.572
CMB019C	similar to U3 snoRNP component Mpp10	4591.63	4231.04	3899.88	5459.27	5507.12	6214.43	6098.38		67.0788	72.3305	84.9361	96.8408	147.328	119.042	35.1748
CMB021C	chroloplast chaperonin CPN60, precursor	33839	44086.6	39775.9	25056.7	14778.7	19800.9	15750.7		110.31	963.132	1506.67	160.522	244.293	365.408	416.639
CMB023C	hypothetical protein	3934.92	11856.3	24891.6	38756.8	8318.72	8108.84	11098.2		176.359	226.614	408.565	1524.46	550.212	357.456	382.354
CMB025C	protoporphyrinogen IX oxidase (PPO)	2010.74	2206.85	2636.66	1822.23	1432.89	1563.21	1959.15		26.5034	80.9801	82.6499	9.60926	11.2494	54.2069	21.8219
CMB026C	hypothetical protein, conserved	702.639	548.488	522.041	612.275	694.441	540.462	579.122		22.3748	32.5094	7.14005	14.0553	11.3908	15.7687	25.6849
CMB027C	similar to oxidation resistance protein Oxr1	5716.58	3603.93	4838.54	5707.73	7071.48	5676.17	7166.26		193.23	38.5444	145.077	31.0251	252.565	92.5447	84.1177
CMB028C	unknown bromodomain-containing protein	806.122	949.6	1070.81	1111.23	1065.78	942.83	953.755		11.8155	31.5827	37.4732	45.6737	15.0267	25.2144	81.0975
CMB029C	similar to GATA transcription factor areB gamma	1038.04	971.571	1222.7	752.877	715.522	781.308	1043.94		14.9577	7.7549	10.4653	30.5318	12.7227	20.0436	39.3572
CMB030C	unknown WD repeat protein	4524.97	3268.28	4289	4166.12	4514.65	5232.25	5876.4		178.319	105.292	133.288	74.9962	47.5369	63.5728	182.874
CMB031C	UDP-glucose 6-dehydrogenase	1467.27	1462.35	1378.76	1267.4	1270.67	1215.06	1316		18.3393	41.883	53.8372	8.43616	22.6826	53.0791	54.0891
CMB032C	chloroplast ribosomal protein S21 precursor	31332.5	33380.8	27758.2	20396.7	15844.5	17345.2	19631.8		1488.82	1296.68	293.816	504.593	607.379	444.3	489.198
CMB034C	hypothetical protein, conserved	188.177	164.121	141.55	121.836	136.964	138.612	162.863		3.6574	20.9827	2.6952	11.1744	14.6584	2.92973	15.7362
CMB035C	probable double-strand break repair protein MRE11	1125.87	1066.39	774.048	1144.17	1375.73	778.646	604.095		26.274	21.1634	37.8828	19.9522	28.9505	12.6002	6.89311
CMB036C	similar to DnaJ family molecular chaperone	143.48	227.154	217.688	158.778	91.9851	100.6	132.873		8.48838	15.031	9.82219	5.38654	4.86744	3.69039	6.33137
CMB037C	hypothetical protein	51.4674	74.8318	70.6601	41.531	28.6353	31.9807	30.9453		8.54502	28.2106	3.56055	5.19114	3.31859	2.44546	2.83157
CMB038C	hypothetical protein	763.038	574.759	608.466	851.26	979.337	865.486	782.471		27.6711	12.4141	17.1068	15.6394	11.4122	15.0991	8.75344
CMB039C	hypothetical protein, conserved	770.567	778.832	732.577	524.514	440.214	418.002	609.403		21.0272	28.2135	21.2944	12.9775	5.07425	6.21304	6.80971
CMB040C	small GTP-binding protein of Sar1/Arf family	942.204	1024.07	1203.81	1045.89	1037.12	922.616	879.026		90.3774	24.5876	35.0276	118.495	117.145	79.3145	45.4504
CMB042C	hypothetical protein, conserved	8644.68	8485.51	10308	16845.3	18728.9	13862.7	11579.5		135.212	182.082	251.417	180.959	287.446	213.963	273.642
CMB043C	activity of bc1 complex ABC1	4203.37	2713.17	1372.38	1697.32	3193.99	3301.97	3205.59		47.9467	114.578	38.9255	60.3387	90.7852	102.466	61.6709
CMB046C	similar to JEMMA protein	2000.37	2469.6	2364.79	2203.65	1712.96	1786.49	2166.18		23.3138	67.6201	84.4902	62.8879	51.1729	22.9315	32.7175
CMB047C	hypothetical protein	438.762	545.967	527.541	471.583	417.137	449.676	509.633		2.64786	28.536	8.56538	9.98233	9.19723	24.1832	17.7859
CMB048C	60S acidic ribosomal protein PO	3140.55	3943.81	3739.95	2407.65	2324.3	2298.64	2284.58		66.0023	133.062	150.602	77.8933	45.3015	29.3094	60.784
CMB050C	hypothetical protein	7624.74	6225.97	4982.18	4025.12	4189.97	6295.93	8223.92		475.546	209.009	184.2	214.604	305.162	306.699	470.109
CMB051C	mitochondrial translation elongation factor Ts (EF-Ts)	655.854	713.097	807.003	700.866	828.133	774.415	603.538		33.5303	17.9216	24.5816	23.5083	34.6297	36.3443	15.5015
CMB052C	DNA polymerase delta, subunit B	244.996	274.913	457.643	1172.91	1372.08	764.899	376.779		14.8203	15.0099	34.9848	16.2288	49.5702	30.7502	25.9159
CMB053C	probable xylulose kinase	3811.09	6295.39	5892.54	4661.04	2167.01	2265.48	3436.94		62.8273	59.4866	180.572	170.407	9.70751	27.234	61.9749
CMB054C	hypothetical protein	89.8828	62.5594	19.6554	13.1919	16.4797	31.1039	33.1239		3.47601	25.8638	2.67758	5.93842	1.41587	4.62056	2.37374
CMB055C	similar to uroporphyrin-III C-methyltransferase	1056.05	1010.24	898.19	1188.55	1035.55	984.439	944.826		59.7753	30.1232	34.9232	32.1303	36.3703	14.1626	7.05195
CMB057C	hypothetical protein	1911.45	1484.46	866.67	1058.32	2410.2	3794.93	1987.02		47.7069	36.0248	17.6015	38.0561	74.0293	110.913	55.9369
CMB059C	aluminum resistance protein	3603.81	3811.1	3625.48	2259.92	2105.37	1923.02	2571.08		123.129	97.7138	126.109	112.417	47.8809	50.9874	82.2814
CMB060C	hypothetical protein	8854.89	8521.88	6193.33	6321.32	5345.29	5521.28	6330.58		237.756	74.938	57.3759	72.8108	100.267	164.466	43.978
CMB061C	hypothetical protein	944.666	798.729	1086.16	988.258	753.406	1035.96	2094.86		42.2077	20.1837	42.746	49.1376	38.2059	29.2699	47.5781
CMB062C	isopentenyl-diphosphate delta isomerase	805.525	843.854	725.908	663.199	704.029	544.716	583.951		26.6218	5.23238	20.4469	14.3524	9.48109	6.01504	10.8736
CMB064C	probable spindle checkpoint protein kinase MPS1	556.8	563.342	287.256	594.004	3005.9	3812.06	1257.99		27.6079	7.88882	9.60496	16.6215	28.59	65.1075	16.6898
CMB065C	similar to ATP binding protein	3643.19	4246.12	2755.14	7950.64	25034.5	12567.5	5639.55		538.997	85.8968	49.2648	264.311	572.336	296.201	139.088
CMB066C	hypothetical protein	442.402	640.794	447.182	542.99	464.484	492.195	546.396		56.6525	86.753	56.3145	74.7039	58.1683	56.8676	57.0467
CMB069C	hypothetical protein, conserved	1224.14	1136.95	907.397	1096.27	1686.81	1323.39	1147.44		37.3518	13.8997	5.84155	25.5289	75.7717	68.1173	35.208
CMB070C	ubiquitin protein ligase E3A	5169.88	6766.72	8738.62	8970.27	5604.38	6175.43	7701.52		237.847	92.8678	126.108	253.944	94.269	93.2867	194.053
CMB071C	bromodomain protein 103	2083.05	2139.15	3048.37	4568.8	4267.31	2965.9	2624.98		15.4371	15.5422	48.2551	45.7448	84.4335	53.0488	47.0588
CMB072C	similar to cell polarity protein tea1p	4.31045	17.8455	4.55762	4.47263	4.26709	4.34156	4.34197		0.210124	19.1062	0.271561	0.186583	0.188012	0.224883	0.240187
CMB073C	similar to ribosome assembly protein RRB1	4614.3	4762.15	5701.39	5719.68	5546.94	4703.23	5075.96		333.878	182.507	332.702	400.972	256.484	200.339	106.948
CMB074C	hypothetical protein, conserved	2392.86	2324.75	2542.25	2162.01	2256.26	2595.87	3043.99		135.326	41.7932	111.534	87.238	176.198	139.361	177.221
CMB075C	unknown transporter	1520.91	1522.48	1463.71	1232.08	1681.89	1669.31	1613.9		19.9667	9.41732	16.9516	40.5158	32.8334	36.5	38.5011
CMB076C	similar to histidyl-tRNA synthetase	3921.96	2535.22	2229.75	2222.53	3010.11	3124.32	2578.3		215.198	137.763	124.644	143.201	183.065	163.822	129.753
CMB077C	similar to mitochondrial inner membrane protease IMP1	17524.4	12917.9	11847.4	12785.7	18749.7	16913.6	17461.5		181.348	143.722	386.311	159.441	301.324	675.947	354.776
CMB078C	similar to suppressor of lin12 SEL1	3013	2679.59	3410.63	4407.78	5700.6	4108.47	3675.35		121.65	24.1922	62.8391	123.957	240.944	139.565	109.371
CMB079C	MYB-related protein	251.834	359.099	462.816	525.254	378.041	351.444	279.807		6.81105	26.6181	22.3225	7.09219	24.0711	5.60046	2.63852
CMB080C	hypothetical protein	70.2741	5.30438	5.16483	4.86432	4.3018	5.8823	4.71035		93.4543	1.25699	1.05691	0.449208	0.299526	1.38691	0.633475
CMB081C	hypothetical protein, conserved	14042.7	15384.7	17528.4	25455.2	28166.6	26275.6	20726.1		581.416	517.891	580.156	165.35	1130.39	950.77	731.663
CMB082C	similar to JEMMA protein	1410.78	1694.03	1572.58	1518.25	1163.01	1210.86	1420.36		75.3847	33.6596	28.3882	31.3026	27.5209	21.8737	19.2369
CMB083C	chaperonin containing TCP1, subunit 3 (gamma)	11916.6	12194.3	13026.2	11197.7	10767.9	11012.5	9741.34		125.326	261.982	99.9452	196.847	585.569	736.102	993.013
CMB085C	hypothetical protein	278.093	200.574	424.174	6677.33	20479.9	4438.81	1012.3		6.18483	2.8712	3.71735	87.3557	115.307	30.4864	26.7906
CMB086C	hypothetical protein	568.524	459.35	559.376	1777.42	5235.79	4479.55	1400.97		41.5718	7.44116	16.634	26.6142	69.2243	89.0293	18.804
CMB087C	hypothetical protein, conserved	735.913	719.91	847.645	496.657	576.572	635.124	546.436		45.7006	35.3524	56.656	28.4885	38.6795	27.7298	42.801
CMB088C	probable nucleotide binding protein Maf	2284.58	2521.3	2428.71	2633.19	2563.11	2312.6	2034.04		133.468	126.973	105.971	98.8337	53.4821	14.7378	32.5049
CMB089C	probable vacuolar pH control protein CLN3	310.759	204.279	498.507	668.175	780.862	607.358	656.152		23.2143	5.94415	11.0388	8.63785	16.8973	12.141	26.1637
CMB091C	similar to eukaryotic translation elongation factor 1 alpha (eEF-1a)	2565.86	2838.8	2463.85	2835.54	2940.19	2511.89	2530.65		195.293	176.008	176.877	204.577	154.941	123.487	102.94
CMB092C	flavin-dependent tRNA:m5U methyltransferase trmFO	1217.48	1417.14	1506.05	1721.05	1318.43	1242.83	1586.99		51.1644	26.9216	22.3336	16.2651	41.6435	65.4416	49.0952
CMB093C	magnesium chelatase subunit H	1499.45	1035.96	9734.33	13252.7	5325.45	5826.22	7158.21		57.279	37.9659	319.256	727.217	158.091	155.383	263.887
CMB094C	hypothetical protein, conserved	2816.07	6201.32	5869.83	3280.92	1329.79	1665.31	2623.08		226.861	386.705	410.948	232.04	119.11	156.111	231.274
CMB095C	similar to alpha-glucosidase	1359.97	1481.53	1213.14	1105.9	903.973	917.479	1015.03		21.6939	23.1161	17.2643	24.3262	48.4652	11.8505	14.8384
CMB097C	hypothetical protein	3141.07	3246.83	3122.09	3493.16	2895.38	2771.15	2927.46		123.905	184.212	132.072	210.737	154.926	102.346	136.213
CMB098C	hypothetical protein, conserved	6015.73	3940.06	3952.34	3652.23	6009.24	5974.33	6839.6		202.157	176.901	68.7139	63.88	97.2198	200.706	292.906
CMB099C	hypothetical protein, conserved	8534.69	6404.36	7365.58	10566.5	12896.9	10514.1	9481.65		200.539	553.695	236.488	921.367	548.927	164.836	190.694
CMB101C	hypothetical protein, conserved	277.138	247.596	186.693	117.282	101.275	132.953	172.475		18.7369	12.9693	13.5704	10.3732	6.7241	8.85339	16.4144
CMB102C	hypothetical protein	3525.92	3650.96	3239.67	2520.93	2343.33	2946.76	3331.02		24.4292	78.052	112.323	92.3438	10.4025	105.243	121.903
CMB105C	hypothetical protein, conserved	1657.83	1197.62	779.142	958.784	1589.2	1637.69	1378.14		26.5795	16.9059	41.5506	31.739	55.1557	21.8991	55.2457
CMB106C	hypothetical protein, conserved	6683.68	7672.74	11220.5	8994.94	6235.76	6608.24	9464.83		99.905	5.6962	152.335	327.198	380.124	286.347	496.649
CMB107C	hypothetical protein, conserved	2921.78	3137.65	2015.41	5997.89	19536.4	9860.09	4261.64		20.7006	96.4277	86.8948	122.354	105.153	43.8522	59.1286
CMB108C	spindle checkpoint protein kinase MPS1	346.124	294.002	156.235	500.68	2743.5	3761.43	1228.1		7.81865	6.06087	2.60843	24.5289	158.559	67.8808	18.5241
CMB109C	similar to polyphosphoinositide binding protein Ssh2	73.6826	251.013	218.065	147.63	65.6223	54.5724	65.189		0.846936	39.1334	16.3522	13.3725	8.42903	0.685254	4.13369
CMB112C	similar to nucleoporin	1909.99	1802.39	1484.61	1495.54	1500.28	1322.29	1459.59		109.768	97.9392	118.798	105.323	104.422	96.756	144.839
CMB113C	hypothetical protein	4385.73	3866.58	4037.81	4574.66	4442.03	3576.17	3281.59		121.812	96.3821	126.636	175.014	124.899	113.418	139.976
CMB114C	hypothetical protein	2679.81	2258.8	4526.99	10956.8	21658.7	6845.84	2789.15		55.316	68.723	171.879	331.107	1126.44	304.871	140.227
CMB115C	hypothetical protein	4165.67	7114.09	9764.38	7701.38	3253.63	3978.42	6752.98		69.1658	89.0041	166.248	182.733	162.726	64.1014	114.188
CMB116C	probable nuclear movement protein NudC	1785.03	1779.17	1888.32	1860.68	1616.2	1596.77	1573.33		38.998	58.5437	21.6553	26.9724	31.9789	16.1846	50.4948
CMB118C	ATP citrate lyase	2179.28	2695.42	2733.4	2543.24	2233.61	2127.16	2217.09		109.87	98.4021	85.0906	74.7307	116.398	121.054	97.4161
CMB119C	similar to cell division control protein 48, AAA family (cdc48-1)	114.857	202.72	229.88	209.869	131.382	121.233	130.461		8.90411	19.1595	26.4099	11.2266	14.0173	11.3557	8.84105
CMB120C	similar to rotamase/parvulin-type peptidyl-prolyl cis-trans isomerase	1077.59	1362.67	1340.98	1158.96	942.994	866.25	904.018		96.8976	66.6316	22.547	15.6925	5.61043	8.38051	12.7423
CMB121C	hypothetical protein, conserved	10587.5	8065.33	8297.91	8296.79	13365.8	13876.7	12195.4		406.851	372.448	344.541	302.792	1236.68	1154.94	629.139
CMB122C	hypothetical protein	407.644	364.284	328.843	300.415	280.197	337.659	383.442		10.0832	3.06548	11.3826	2.42618	14.3223	8.5808	28.529
CMB123C	similar to tRNA (1-methyladenosine) methyltransferase subunit GCD14	370.507	361.167	295.05	267.976	289.43	348.708	410.248		2.66059	5.63097	11.6783	10.5297	13.1283	5.50673	8.81515
CMB124C	hypothetical protein	159.801	92.738	101.162	446.26	2853.48	3302.41	907.185		4.16691	3.11792	6.9867	33.545	205.609	245.534	91.5693
CMB126C	dehydrodolichyl diphosphate synthase	582.827	783.159	613.567	470.174	359.24	397.849	498.577		13.0934	27.284	2.13458	16.4503	15.6208	10.4644	33.6425
CMB127C	amino-acid N-acetyltransferase	651.374	610.209	743.982	873.946	855.403	882.639	970.717		21.6132	41.6182	21.1637	16.2275	48.6693	6.65794	8.5344
CMB128C	ATP citrate lyase	1317.38	2280.47	2391.46	1777.29	1285.9	1248.37	1352.99		116.392	44.523	42.2967	77.1744	30.7759	37.7884	38.7001
CMB130C	snRNP core Sm-like protein SmX5	2173.79	1877.06	1614.4	1112.32	1071.41	1241.46	1650.32		99.682	53.9098	57.1183	27.5679	55.775	40.5723	50.6034
CMB135C	hypothetical protein, conserved	29382.9	29059.9	40254.6	40011.5	35090.1	36858.4	47970.7		746.06	1155.03	1386.54	1160.45	1864.17	1337.28	1161.24
CMB136C	hypothetical protein	553.659	294.663	318.768	202.328	256.051	318.752	411.49		14.6418	23.3629	8.06522	2.51526	3.11187	5.02995	12.434
CMB139C	similar to signal peptidase	5011.74	4964.16	4455.75	2719.22	2683.12	3072.55	4673.11		151.157	219.684	188.057	98.8897	65.7448	61.8354	193.934
CMB140C	hypothetical protein	937.263	1405.69	1266.36	736.342	394.555	483.115	714.618		31.9625	11.9784	10.4206	22.1837	13.1341	14.3607	19.0499
CMB141C	similar to peroxisomal biogenesis factor 3	3794.89	3265.85	2810.99	3077.96	3270.54	3201.4	3492.5		91.3043	65.5768	91.3506	65.3845	143.047	37.1476	174.092
CMB142C	similar to S2P metalloprotease	1529.26	1441.63	1250.36	1002.56	1211.01	1223.86	1539.26		59.3283	16.1977	13.5408	27.0504	52.5154	40.722	47.4294
CMB143C	probable molybdenum cofactor biosynthesis protein Cnx1	1286.99	1580.77	1562.15	1686.26	1483.34	1397.99	1668.61		85.423	138.78	160.539	168.624	158.847	113.91	152.131
CMB144C	similar to suppressor of Ty 6 Spt6	722.343	640.956	640.559	566.115	496.652	560.296	582.404		12.0086	19.0708	9.62944	16.8451	17.875	8.6025	25.0152
CMB145C	hypothetical protein, conserved	389.163	418.724	373.638	448.992	422.533	372.095	354.608		30.9265	18.6827	21.3862	19.8255	27.6826	7.46742	20.2954
CMB146C	conserved GTP-binding protein of unknown function (Nucleolar GTP-binding protein)	7328	7089.53	6752.65	5154.25	6661.08	6867.3	6519.5		178.342	238.26	367.065	388.14	319.496	232.679	692.647
CMB148C	probable mitochondrial intermembrane space complex subunit Tim13	2318.57	2770.36	1918.75	1032.66	906.156	1299.31	1513.41		95.8398	98.7956	227.196	27.9014	91.3478	94.9389	53.8468
CMB149C	hypothetical protein	63.041	86.4681	106.219	28.6296	28.2674	31.4525	38.2128		7.22383	7.10862	77.421	1.13514	2.31763	1.21643	6.84857
CMB151C	adenylylsulfate kinase	448.639	502.194	482.124	404.068	337.548	324.684	275.238		5.76185	25.0647	33.6302	43.1953	18.4477	2.86124	13.0509
CMB153C	hypothetical protein	3941.03	4483.45	3731.11	3419.53	3245.54	3545.76	3206.32		65.2399	60.4832	179.438	59.5688	92.782	126.763	30.1414
CMB154C	unknown alpha/beta hydrolase	15550	12346.8	10273	10931.3	9430.18	11434.2	13439.4		215.342	390.518	243.421	445.506	172.277	112.534	665.034
CMB155C	similar to uncharacterized hematopoietic stem/progenitor cell protein	86604.9	86886.5	82983.7	98266.6	73537.1	68834.2	74858.8		629.504	1820.48	1412.81	3792.3	1389.76	2314.01	2130.41
CMB156C	probable phosphoinositide phosphatase SAC1	4202.74	4535.91	5996.55	8408.44	7185.36	6344.14	6140.34		224.542	233.955	470.102	817.896	494.822	236.854	371.053
CMB157C	S-adenosyl-L-homocysteine hydrolase	29919.3	41440.6	31379.9	30001.3	22445.7	26024.5	22956.9		1451.49	2286.32	125.101	1072.64	1461.9	404.735	180.176
CMB158C	similar to trehalose synthase	9038.43	5983.56	3431.57	3857.83	7231.86	7271.36	7129.75		225.993	28.3639	15.8355	54.2698	97.3076	25.513	109.735
CMB159C	MYB-related protein	677.906	434.436	405.441	233.229	423.145	630.575	785.734		33.8107	11.3419	24.3563	9.52454	23.2506	25.8372	68.7388
CMC002C	similar to hedgehog protein	455.03	601.823	2844.27	2187.78	839.303	2332.21	1822.35		30.3814	18.3788	105.7	132.417	49.5982	68.7783	104.623
CMC005C	similar to trefoil factor	2512.43	1669.16	2062.22	2395.58	3866.06	5017.89	3595.69		103.688	23.8696	83.4457	85.5661	78.1567	48.0437	192.524
CMC008C	NADH dehydrogenase I (Complex I) alpha subcomplex 7 (B14.5a)	9178.34	8413.14	7420.7	6077.2	6168.98	6736.12	8972.51		176.034	47.99	164.043	109.412	13.5213	235.26	188.187
CMC009C	similar to 3-hydroxyisobutyryl-Coenzyme A hydrolase	814.792	813.26	856.332	505.095	316.917	443.862	738.504		20.3758	13.6971	22.6304	9.93994	3.71154	8.2831	14.9765
CMC010C	similar to U3 snoRNP component Imp3p	10687.8	9828.85	4800.14	4124.02	3957.38	3685.5	3517.84		1047.32	665.21	362.641	156.152	334.26	231.247	260.933
CMC011C	ATP-binding cassette, sub-family D (ALD), member 3	11065.6	10793.2	12811.1	12565.2	11653.3	11896.8	11939.5		313.13	165.721	103.208	365.303	368.717	207.994	136.959
CMC013C	probable 26S proteasome, non-ATPase regulatory subunit	1699.12	1733.52	2669.24	5477.86	3445.32	2046.06	1737.52		42.1873	42.615	80.4282	428.703	223.255	74.0836	79.8137
CMC015C	similar to biotin carboxyl carrier protein of acetyl-CoA carboxylase	41900.4	50588.1	47059.4	46480.3	39079.5	34317.4	36077.9		3495.56	3950.22	5472.43	6031.68	4239.93	3059.95	3513.5
CMC016C	similar to programmed cell death 2	1378.51	1546.44	800.043	681.565	625.386	719.321	971.009		28.5418	31.4158	8.05945	11.7241	21.1463	17.5583	37.3329
CMC017C	similar to avirulence induced gene (AIG) 2	783.052	714.836	620.091	511.356	525.39	556.167	652.1		25.5971	10.9522	15.1973	11.1835	18.3983	16.8386	14.1199
CMC018C	similar to vesicle-associated membrane protein 7	29.5543	32.1885	19.39	22.0338	21.0253	19.3874	20.4603		11.1398	9.61208	3.99327	2.80637	3.04055	1.78548	2.15532
CMC019C	vesicle transport protein Rop	15.2496	9.72989	18.0674	10.0876	7.4616	9.93497	12.7061		4.73563	3.76651	9.26599	3.98432	1.97175	2.79092	9.12505
CMC020C	probable cytosolic IMP-GMP specific 5'-nucleotidase	2256.3	3004.41	3802.26	3321.52	2554.6	2677.6	3682.37		88.4797	58.2613	286.423	101.857	56.3749	116.608	265.063
CMC021C	pyruvate kinase	7926.56	7502.28	6808.5	14962.3	16602.7	11446.1	7626.83		134.605	165.84	64.8954	288.795	723.949	631.407	183.568
CMC022C	probable endoplasmic reticulum oxidoreductin 1-Lbeta (ERO1-L)	2856.59	2947.33	3511.81	4830.05	4724.97	4235.11	3712.49		37.8314	120.867	127.832	16.5121	64.1475	58.7529	146.537
CMC024C	ribosomal large subunit pseudouridine synthase D	161.223	158.605	148.078	99.236	89.7282	91.5105	116.304		4.31228	3.51757	6.8216	3.24915	4.32943	4.79488	9.92583
CMC025C	succinyl-diaminopimelate desuccinylase	700.711	639.474	504.827	446.781	521.488	421.341	511.763		17.4399	18.5804	10.7599	13.6634	37.997	27.303	38.4145
CMC027C	dihydroorotate oxidase	5189.3	5751.97	5403.65	5763.27	7747.33	7242.51	5665.07		227.563	139.605	255.735	272.653	488.425	382.724	321.831
CMC028C	similar to F-box only protein 9	2275.43	1743.1	2279.97	2406.63	2551.22	2479.64	2938.96		67.5248	40.0272	117.114	91.8023	34.0949	61.4831	48.4392
CMC029C	hypothetical protein	1779.43	1629.86	1784.47	1180.91	1338.73	1606.66	2146.62		30.0063	51.644	40.7808	44.5319	36.5459	81.8113	75.3978
CMC030C	hypothetical protein, conserved	1405.35	1472.25	1112.96	896.957	834.844	828.808	1084.73		83.4117	60.5108	53.3589	64.4308	36.1959	27.2272	55.3653
CMC031C	hypothetical protein	3383.29	3220.27	2473.91	1911.2	1760.28	1736.69	2063.16		21.097	111.428	97.1244	85.6659	62.9921	57.4561	115.546
CMC032C	hypothetical protein, conserved	529.429	685.262	606.575	390.967	298.774	313.005	433.601		20.101	26.2292	30.0496	13.7414	11.7173	22.2198	16.3181
CMC033C	hypothetical protein	341.589	407.883	292.345	231.754	241.082	263.438	255.454		24.6184	30.0866	11.0157	10.4683	21.877	21.1247	16.5691
CMC034C	probable tyrosine aminotransferase	986.564	938.959	1148.36	1375.25	1404.89	1124.02	1008.97		61.9711	43.3908	54.4195	78.6664	72.9832	36.9678	50.0792
CMC035C	hypothetical protein	120.866	134.224	112.818	69.3958	70.8052	65.4112	92.4351		9.90879	15.4536	12.6228	8.77794	8.4401	8.38232	7.81126
CMC036C	similar to ATP-dependent RNA helicase	265.473	326.601	363.321	604.879	299.972	231.663	194.831		6.83955	13.8608	13.9283	20.5841	23.8078	14.3665	11.7181
CMC037C	glycine--tRNA ligase, class II	382.123	533.117	473.62	436.077	358.579	321.421	228.423		13.0808	37.8916	16.8047	92.1784	14.1754	6.38609	7.83116
CMC039C	probable 1-cys peroxiredoxin	4942.2	2254.04	2489.57	2175.71	4176.53	3508.45	3556.54		188.804	82.7031	58.7369	51.1786	195.503	144.936	125.528
CMC040C	hypothetical protein, conserved	3898.39	4824.29	3190.96	2081.46	1591.82	2111.01	3136.15		110.254	110.076	30.6775	61.4914	55.4965	104.76	67.3018
CMC041C	hypothetical protein	7797.15	11383.1	11046.8	12049.1	5714.66	5393.14	7376.42		295.767	90.6913	204.436	111.791	270.702	120.659	315.368
CMC043C	glutathione reductase	4585.83	6502.72	5367.65	3437.95	1809.61	2344.99	2317.08		88.4954	134.787	427.757	115.626	55.9988	53.8052	42.4577
CMC044C	60S ribosomal protein L44	35682.5	27672.8	32420.9	22649.1	19470.4	22275.9	28084.4		1264.14	1928.05	2057	2260.77	626.239	1177.37	1617.25
CMC045C	60S ribosomal protein L40, ubiquitin fusion protein	54239	56846.7	55873.1	44834.2	39547.6	36905.9	41414.5		303.826	1748.27	866.626	478.861	799.543	832.969	847.661
CMC046C	hypothetical protein	3222	2979.7	1791.29	2025.4	1750.43	1382.28	1284.14		93.7141	100.699	71.1032	243.487	58.7892	24.1881	29.1132
CMC047C	hypothetical protein, conserved	93.749	147.669	118.153	76.3884	66.8607	392.074	148.513		2.24274	4.0291	3.35692	6.34395	2.11987	4.66231	6.86556
CMC048C	hypothetical protein	29.3011	19.3063	8.57271	100.447	354.438	508.077	210.312		2.43795	20.2922	4.95311	4.93419	11.2424	5.04227	7.4389
CMC049C	similar to dTDP-4-dehydrorhamnose reductase	1853.34	1654.38	1714.5	1918.18	2349.18	2037.82	1495.5		64.7781	24.3194	512.055	93.354	58.7848	111.038	47.8703
CMC051C	similar to programmed cell death 6 interacting protein	1276.25	1344.03	2817.36	2142.09	1860.33	2591.65	2291.14		22.8057	277.06	153.745	56.311	83.2732	137.608	150.384
CMC052C	hypothetical protein	251.682	315.463	296.653	182.525	164.219	160.319	166.801		8.65461	7.68765	16.0538	6.79256	8.61664	15.4404	10.1372
CMC053C	60S ribosomal protein L35	22644.5	20015.1	21507	12784.3	12378.8	15331	17979.3		1071.41	725.071	703.394	696.413	995.909	1168.44	774.148
CMC054C	glycine--tRNA ligase	13112.3	14120.8	13023	9916.61	7959.03	9396.67	10938.1		828.726	563.986	914.235	785.033	635.405	441.36	835.52
CMC055C	probable lathosterol oxidase	4806.5	10035.5	16033.6	16239.4	5853.01	6481.97	6381.57		123.523	210.722	520.212	270.598	135.22	186.723	72.6719
CMC057C	hypothetical protein, conserved	17884.3	11762.7	10719.9	9414.62	12501.5	15184.6	20141.1		1862.44	355.929	330.992	473.306	345.19	723.541	482.187
CMC059C	GTP-binding protein of engA family	1106.52	1345.74	1167.24	1257.1	1057.09	949.485	783.328		19.1919	14.8344	25.6533	26.1712	18.3302	62.1401	14.1678
CMC060C	hypothetical protein, conserved	93.3609	166.037	125.178	83.3385	52.3446	40.7358	61.0774		9.6292	15.8247	4.51625	4.87949	5.2064	5.1783	2.97352
CMC062C	similar to Tat-interacting protein TIP30	1486.76	1419.53	1154.91	1008.4	901.135	874.538	1123.1		47.1627	33.0324	31.0665	28.6798	27.1433	37.4299	28.4992
CMC063C	probable ribosome biogenesis protein NEP1	748.626	1117.86	964.153	352.987	298.122	373.782	538.578		41.7874	64.9149	57.9759	18.3683	13.767	20.0736	47.6369
CMC064C	eukaryotic translation initiation factor eIF-3 subunit I	30826.4	30919.6	28052.4	32797.3	33708.1	34108.3	29213.1		721.495	596.128	1136.8	1488.91	1173.63	849.54	1088.55
CMC065C	hypothetical protein	15.572	33.0625	20.9465	15.4169	10.9017	14.8082	10.9783		1.68926	2.78967	6.3932	0.676857	2.38564	2.87829	1.97348
CMC066C	signal recognition particle SRP54 homolog ffh	20494.9	19798.7	28806.3	29798.3	23439.6	21130.6	21549.2		506.978	1122.12	822.7	684.159	425.248	437.466	708.621
CMC067C	hypothetical protein, conserved	1518.8	1171.82	1748.11	2712.47	2754.97	2372.17	1682.67		131.316	94.5651	87.8658	85.0586	199.056	133.551	103.593
CMC068C	hypothetical protein	1465.15	236.419	3257.99	11482	34227.4	18348.5	4017.43		49.2869	21.218	170.641	329.658	933.65	775.07	219.163
CMC069C	hypothetical protein	450.602	337.692	366.228	405.949	447.251	398.745	377.215		21.1285	5.76665	13.1662	15.8496	14.98	10.5207	11.4976
CMC070C	similar to ubiquitin-specific processing protease Ubp2p	156.215	180.925	187.201	109.234	97.3123	99.4915	106.745		9.67579	6.68304	7.72049	4.9063	6.4612	13.6562	4.39492
CMC071C	N-myristoyltransferase	136.559	162.702	140.494	96.8169	83.1985	74.6159	95.2618		13.4848	46.8692	15.1442	10.9745	8.63602	8.48328	1.84318
CMC072C	similar to Transmembrane protein Tmp21 precursor	8502.76	9039.67	10940.1	9198.96	8860.8	8971.67	9254.98		425.397	183.98	430.921	484.139	586.304	422.135	639.596
CMC074C	hypothetical protein	5618.83	3747.51	5312.79	6211.09	12068.2	11583.1	9174.75		336.129	108.295	161.87	133.764	429.736	210.326	318.796
CMC075C	probable manganese transporter	7095.13	6246.46	5622.97	5003.31	5230.21	4825.44	6163.23		282.444	170.189	127.234	210.995	237.989	155.231	300.244
CMC076C	similar to Na+-translocating NADH:quinone oxidoreductase, subunit Nqr6	9537.44	8535.22	9244.75	8420.8	7950.37	8195.81	9717.66		116.02	151.216	107.587	180.59	99.3661	98.7164	216.512
CMC077C	probable 1-aminocyclopropane-1-carboxylate deaminase	3408.92	2968.71	3175.74	2361.75	2770.49	2685.93	3057.76		101.162	160.596	146.93	92.1385	126.383	200.222	134.64
CMC078C	hypothetical protein, conserved	1081.45	817.436	705.237	798.214	980.322	955.663	869.811		35.4875	20.1907	22.3826	20.7539	44.3443	36.3249	13.6885
CMC079C	hypothetical protein	2711.84	2226.78	2714	2865	3051.1	2880.21	2957.58		169.028	259.214	120.011	110.514	216.362	127.177	145.821
CMC080C	similar to biotin holocarboxylase synthetase	1812.46	1740.8	1987.33	1364.7	1310.81	1387.8	1599.55		97.0719	167.053	99.9084	74.226	70.5768	53.2987	43.5441
CMC082C	CCAAT-box-binding transcription factor	975.758	1069.52	957.907	764.384	837.577	967.304	971.702		53.6069	91.847	46.3402	36.2268	36.6002	33.4821	51.2328
CMC083C	glutamate--tRNA ligase, cytoplasmic	916.494	1309.43	1181.78	994.755	851.192	783.55	712.605		27.1988	41.5305	48.0105	34.9801	58.7498	22.2456	22.832
CMC085C	hypothetical protein, conserved	7963.38	7141.63	7230.14	7139.98	6145.75	5820.16	6898.33		200.849	160.749	203.056	100.54	227.865	153.424	194.001
CMC088C	hypothetical protein	2136.15	1924.13	1346.6	1501.48	1487.08	1444.02	1517.97		52.5295	33.7958	32.0853	36.3609	26.2225	25.138	32.6382
CMC089C	unknown DUF21 containing protein	1816.46	1347.47	908.529	741.09	1235.19	1329.17	1661.75		87.3398	77.7823	43.972	40.3946	41.9087	51.914	68.4388
CMC090C	hypothetical protein	2118.97	1293.26	1636.28	1867.32	2571.14	2560.19	2566.19		91.5139	44.343	57.0927	32.9016	135.669	126.387	130.147
CMC091C	NADH dehydrogenase I (Complex I) alpha subcomplex 9	807.778	832.147	1060.53	787.087	599.759	801.374	755.984		45.0923	40.742	41.1761	56.0696	31.9481	29.9633	35.7178
CMC092C	hypothetical protein, conserved	6100.1	4062.76	4103.06	3952.09	4967.94	4643.1	6107.82		240.699	103.342	158.255	284.282	334.198	99.0585	282.579
CMC093C	hypothetical protein	5.97152	6.08917	6.70372	9.47446	7.65713	10.6693	5.77665		1.84622	1.89859	1.95625	1.57728	2.47132	5.85141	1.85209
CMC095C	hypothetical protein, conserved	885.585	659.727	981.209	753.035	824.494	802.816	982.84		31.0781	10.2709	37.3758	45.0771	36.0285	74.2122	28.6631
CMC096C	cytoplasmic aminopeptidase P	10520.6	11684.7	13327.7	22475.8	16187.3	13343.5	12132.9		169.478	199.435	369.026	503.328	221.77	344.557	261.129
CMC098C	anthranilate phosphoribosyltransferase	2759.47	2991.4	2354.19	2097.04	2061.55	2037.18	2396.18		95.7571	47.2527	77.8332	54.7357	73.4897	39.1584	74.7462
CMC099C	NADH dehydrogenase I (Complex I) beta subcomplex 7 (B18)	5761.23	3650.68	4019.87	6710.54	10891.1	6120.29	4338.57		198.287	42.3114	33.1089	212.339	253.613	92.8008	81.1179
CMC102C	similar to anaphase-promoting complex subunit 2	333.956	318.572	325.522	255.405	250.281	271.17	347.876		8.25086	7.77687	13.8332	7.06003	11.9627	5.75792	8.63786
CMC103C	hypothetical protein, conserved	1423.91	1192.04	1142.97	1352.58	1462.46	1172.39	1305.8		119.857	89.9072	122.761	156.442	122.238	83.286	102.427
CMC104C	hypothetical protein, conserved	1693.79	1237.32	1821.87	2058.18	3084.41	3104.87	2416.82		104.748	128.525	146.768	206.254	307.742	284.751	281.156
CMC105C	similar to angio-associated migratory cell protein	795.899	609.973	1355.23	1952.89	2519.62	2092.1	1098.41		41.5775	18.33	41.4614	32.5348	136.918	106.551	22.3403
CMC106C	probable eukaryotic translation initiation factor eIF-3 subunit K	2283.06	2790.65	2438.87	2620.17	1845.28	1834.11	2298.58		82.9387	169.783	57.7326	110.906	61.8028	112.565	112.757
CMC108C	hypothetical protein	1536.52	1040.8	1787.01	4038.61	6885.54	3146.58	1400.54		66.7866	13.0808	35.315	122.321	319.814	89.8041	79.63
CMC110C	similar to transcription elongation factor TFIIS.h	187.246	218.453	210.088	200.692	161.54	157.772	209.991		7.62993	11.3902	10.5201	12.8379	10.3407	6.31803	3.68391
CMC111C	transcription-repair coupling factor	499.391	775.041	791.87	405.283	228.913	322.303	543.842		12.0735	27.6596	14.7177	17.9673	12.098	6.68866	25.4493
CMC113C	hypothetical protein	427.7	546.899	387.825	283.335	224.124	262.897	314.716		29.6334	23.0407	9.39577	6.70757	19.4886	9.08519	7.22199
CMC114C	26S proteasome ATP-dependent regulatory subunit	3462.31	2936.64	4953.5	10039.1	6772.36	4955.09	3838.74		72.2362	50.2768	99.0884	76.7269	190.254	128.378	47.0342
CMC115C	hypothetical protein, conserved	187.173	135.488	221.632	594.111	898.931	626.359	293.855		21.1707	28.4346	23.9324	33.8513	38.7003	18.0816	20.1994
CMC117C	similar to peptidylprolyl isomerase	2179.9	1551.59	1378.41	1315.34	1574.97	1487.07	2093.57		67.2085	46.5658	46.0557	32.948	27.3358	46.6182	71.5123
CMC118C	similar to oxidase (cytochrome c) assembly OXA1, mitochondrial precursor	204.997	258.364	262.821	170.228	155.91	155.694	157.283		8.12628	7.96131	4.98504	12.5786	7.79185	7.09433	8.01678
CMC119C	hypothetical protein	1164.74	985.287	838.588	724.945	805.302	1021.94	1095.79		31.4942	15.7841	36.6257	21.6743	38.7128	34.6637	56.542
CMC120C	6-Phospho-gluconolactonase	2961.3	2754.71	2342.85	2574.39	2364.22	2382.82	2565.01		156.977	69.3803	96.0828	89.7908	107.005	30.0003	68.2274
CMC121C	phosphoglucomutase	6447.31	6345.45	10647.9	11156.3	10471.6	9718.06	6833.9		446.08	367.251	816.471	1063.39	658.205	352.172	430.251
CMC122C	hypothetical protein	1613.69	1425.44	2032.62	1921.17	1811.75	2185.05	2900.7		95.6609	102.375	134.912	129.012	91.4884	89.1032	145.078
CMC123C	probable replication protein A (RPA)	5491.35	2252.24	8733.83	46445.8	106878	35494.1	8923.65		466.402	183.268	750.912	3624.49	1924.96	1420.51	674.886
CMC124C	Smt3-activating enzyme E1 N subunit	6139.75	4338.88	4984.4	7740.52	11629.3	9557.89	5793.65		157.58	89.8338	193.17	254.915	323.622	372.417	217.147
CMC125C	heat shock protein 101	1081.39	666.697	4992.43	14360.2	8660.58	6153.95	3921.92		39.018	20.7269	147.606	247.947	499.353	270.416	131.239
CMC126C	similar to Nedd4 binding protein 2	1300.7	1087.12	1053.15	878.222	935.582	873.703	1162		30.3977	30.6077	36.8036	35.1142	37.22	24.506	48.3885
CMC127C	probable tRNA methyltransferase Trm7	771.886	939.409	751.811	1250.5	1302.46	1024.61	811.083		26.3865	42.3156	33.8864	39.5772	61.8626	28.6884	22.2768
CMC129C	similar to nuclear pore complex protein NUP107	3056.8	3165.16	4986.86	5636.62	6026.98	4653.62	3394.95		223.016	159.757	318.851	323.122	466.205	244.89	213.693
CMC130C	hypothetical protein	826.936	773.708	902.839	1197.24	2212.48	1365.54	780.114		32.8413	41.928	16.4199	14.0373	100.996	63.0184	25.8133
CMC131C	hypothetical protein	5119.81	2825.74	3578.24	4240.21	6058.11	4348.22	4208.84		441.583	225.631	296.418	455.648	462.607	154.469	310.907
CMC132C	mitochondrial ribosomal protein L15 precursor	12685.3	9221.12	11083	8868.52	10545.8	10808.7	12255.5		137.466	247.085	155.51	29.1394	127.646	168.298	157.423
CMC133C	similar to oxygen-evolving complex component psbQ	69333.4	107909	128581	84905.9	41810.4	57988.6	85217.5		3496.8	5413.89	3784.85	2352.49	2023.66	2855.88	917.964
CMC134C	probable constituent of 66S pre-ribosomal particles Nsa2p	3195.29	3395.67	3667.86	2387.69	2013.37	2311.05	2476.71		53.2804	116.854	104.536	64.5507	36.6399	20.7877	65.6764
CMC135C	hypothetical protein	16283.7	30714.2	28004.2	21179.5	5635.48	23362.3	43221.4		444.241	935.62	1116.52	797.944	350.151	889.868	1015.26
CMC136C	probable nucleotide binding protein	5018.26	5305.54	4392.96	5651.16	5497.87	6314.99	6694		116.427	90.7765	77.0439	80.4592	57.0533	75.7301	210.73
CMC137C	3-hydroxybutyryl-CoA dehydrogenase	28045.6	19184.7	26936.8	34698.5	50067.4	41518.2	39826.8		1774.86	918.984	1165.67	1339.03	3303.41	2426.91	1945.32
CMC138C	similar to FUSCA protein FUS6	5114.27	3837.53	3671.58	3450.98	4465.96	4074.65	4726.96		93.4843	94.4712	110.839	21.2297	164.744	41.8401	207.897
CMC140C	hypothetical protein	830.401	841.131	781.982	845.174	719.916	802.002	823.38		67.2851	16.1769	33.5565	54.8349	40.3232	3.22339	27.2779
CMC141C	bis(5'-adenosyl)-triphosphatase	77.5774	122.76	87.5976	51.8628	29.8958	37.7902	52.618		12.1134	6.9792	3.45084	2.50508	0.854543	1.22651	5.8252
CMC142C	hypothetical protein	24.1329	49.8375	22.2825	19.0398	12.1724	12.1651	15.2468		8.14342	7.98488	1.3916	3.28135	3.84037	0.997883	3.93798
CMC144C	hypothetical protein, conserved	2221.91	2971.71	2364.44	1850.25	1537.95	1680.93	1313.3		27.0405	236.815	77.0908	45.2797	95.5335	30.7962	28.1969
CMC145C	60S ribosomal protein L9	21556.1	19150.7	17696.6	11580	11691	12167.7	14768		1187.92	653.206	680.972	440.829	761.9	424.339	657.355
CMC146C	phospholipase A2-activating protein	624.069	733.027	749.058	915.36	643.922	671.236	634.797		7.56874	28.7189	33.8388	6.89688	21.0792	21.0584	6.53578
CMC147C	polypeptide chain releasing factor eRF3	907.859	1210.61	1190.77	703.162	547.456	727.605	946.53		26.1267	23.4834	30.1448	11.901	6.69798	17.8728	46.6352
CMC148C	aspartate aminotransferase	32272.6	32732.2	30683.6	49149.9	47626.2	37202.9	32579.5		761.285	1755.89	1478.08	4608.74	1990.07	1548.16	2136.92
CMC149C	phosphoglycerate dehydrogenase	25889.1	28631.3	24498.8	30162.9	18005.8	16137.3	12324.3		1500.99	1979.53	1446.07	2365.6	1180.98	1019.2	919.145
CMC150C	cytosolic ascorbate hydrogen peroxidase	1495.06	1668.42	1587.95	1367.53	1318.4	1309.91	1391.17		34.9164	78.1649	41.864	17.9095	16.1278	22.3689	9.44055
CMC151C	probable V-type ATPase V1 subunit C	800.806	1025.32	829.086	1029.6	888.075	863.73	850.859		83.6763	69.2079	43.6771	34.6882	87.6813	71.2577	41.628
CMC152C	hypothetical protein	659.298	531.357	345.297	197.596	224.778	314.334	368.109		22.0816	17.4724	17.6191	2.90979	1.92012	7.55821	11.927
CMC155C	hypothetical protein	2255.59	2147.75	2281.47	2650.52	2567.86	2374.27	2121.91		72.0756	33.6978	80.7979	13.628	48.7915	92.895	74.8643
CMC156C	similar to trefoil factor	51.7347	78.3234	61.0987	66.2193	76.6815	127.019	78.3163		6.43513	14.1556	1.70418	4.49318	2.90048	3.15867	6.79239
CMC157C	kinesin-related protein, BimC subfamily	153.898	103.948	61.5493	90.7472	645.744	1278.47	465.37		8.75867	18.0346	7.4542	3.16266	8.10814	11.0724	0.734772
CMC158C	unknown WD-repeat protein WDS	652.554	561.534	538.287	398.315	443.955	402.897	356.698		34.8814	34.5997	37.9212	10.9324	36.4176	23.4185	23.6201
CMC159C	probable mitochrondrial 2-oxoglutarate/malate carrier protein	983.993	853.84	602.568	563.816	358.163	458.543	628.735		68.4905	28.0751	23.1607	35.2762	21.1779	21.5776	22.542
CMC160C	mitochondrial peptide chain release factor RF-2	901.188	817.081	739.787	629.813	655.65	574.949	737.886		22.8387	26.2985	40.1522	23.2382	13.137	37.207	9.65812
CMC162C	hypothetical protein	1201.15	1303.53	1763.74	1669.6	1632.75	1979.89	1932.81		34.6165	27.9644	74.32	61.9524	67.4537	70.7985	62.8661
CMC163C	hypothetical protein	5747.71	6180.88	5954.85	3908.26	3303.4	4874.02	5390.96		138.457	19.7345	24.8022	92.3227	116.708	41.4681	42.6461
CMC169C	hypothetical protein	361.018	325.293	242.481	183.535	196.082	237.763	306.273		9.74412	8.88467	12.9047	9.75902	10.7557	4.25776	3.81843
CMC171C	similar to ATP-dependent RNA helicase A	4386.99	4460.97	4738.81	3697.57	3167.67	3703.9	4381.07		258.93	87.3265	237.378	203.203	195.871	174.286	292.793
CMC172C	hypothetical protein, conserved	907.052	1135.92	1085.14	987.621	818.009	912.354	1206.06		29.0698	30.8979	20.6783	11.207	5.52575	24.4342	28.8722
CMC174C	hypothetical protein	441.637	478.251	345.799	237.006	177.545	219.548	275.54		2.16184	5.35156	1.08206	2.9895	2.62256	2.82593	9.18637
CMC176C	similar to HERC2	4237.97	5043.83	4893.54	5777.05	5244.33	4772.58	5169.76		69.9299	203.671	313.686	389.272	241.922	192.651	262.434
CMC177C	similar to calcium binding mitochondrial carrier ARALAR1	1223.45	1018.05	980.573	997.806	1046.26	1097.45	1068.46		45.2177	18.1324	35.6758	7.62305	33.5086	6.99469	15.9248
CMC178C	hypothetical protein, conserved	1161.72	954.444	828.515	922.781	1055.62	876.046	1027.67		72.4646	77.6264	95.6878	78.6384	67.2011	54.3768	87.3327
CMC180C	probable protein disulfide-isomerase	18012.9	24874.1	27769.9	32152	22413.1	20073.1	17278.5		1004.78	968.859	724.505	1092.21	832.342	677.034	685.206
CMC181C	hypothetical protein, conserved	4091.65	3496.29	2243.37	1040.29	1191.59	1761.66	2739.61		48.2134	40.7886	14.7924	68.0434	7.10824	52.3202	52.1195
CMC182C	hypothetical protein	3619.77	2710.56	2272.78	2419.82	2584.59	2264.89	2524.81		180.911	174.662	177.144	212.324	115.267	89.6072	192.677
CMC183C	hypothetical protein, conserved	1399.67	1246.44	1067.21	1132.34	1425.28	1321.48	1515.23		59.9266	26.5667	53.9865	49.2766	55.0314	6.84179	40.8491
CMC188C	L-lactate dehydrogenase	2367.63	1276.44	3337.43	11222.3	11196.1	10668.2	4763.67		75.3565	35.0418	161.43	786.23	357.525	230.005	293.945
CMC191C	DNA-directed RNA polymerase subunit CX	3631.73	2816.32	3308.55	3071.27	3258.44	3511.74	4140.01		101.28	65.7988	151.185	129.732	87.2748	71.8548	79.4303
CMD002C	similar to trefoil factor	2944.57	2036.64	2529.58	2766.78	4515.57	6129.12	4241.24		102.698	13.4232	36.8818	79.9242	109.454	81.1333	55.5203
CMD005C	similar to Trithorax protein	9820.15	7328.31	7314.61	11851.6	21641.2	12370.1	10019.6		413.123	64.3884	255.883	221.285	160.706	183.999	179.365
CMD006C	probable serine protease	154.239	151.591	143.441	155.129	128.456	98.3422	107.036		4.22522	10.8845	6.56065	3.63034	3.15793	10.4403	3.84535
CMD007C	V-type ATPase V1 subunit D	550.714	677.046	494.631	362.175	293.991	353.504	420.958		10.087	14.7811	8.05349	6.83056	21.726	19.3837	25.2344
CMD008C	hypothetical protein	7737.15	6460.69	7175.44	7121.58	8018.42	6743.91	8044.65		156.663	94.2715	187.904	216.937	40.8712	288.089	285.16
CMD010C	hypothetical protein, conserved	5743.48	5643.1	7049.46	4783.06	5109.91	5243.33	6215.78		234.011	89.1042	169.544	250.096	111.449	98.9551	178.162
CMD011C	probable MPBQ/MSBQ methyltransferase	11131.8	12461	12109.1	8868.66	6913.71	8660.89	9877.28		242.138	472.045	388.067	126.555	86.3996	238.567	91.969
CMD012C	hypothetical protein, conserved	16.4094	21.818	29.8371	35.487	24.832	35.4245	32.5815		2.76948	5.43637	0.594845	0.776986	3.50819	3.43468	3.10893
CMD014C	coatomer protein complex, subunit epsilon	1768.3	2008.16	1778.92	1704.02	1454.03	1254.59	1248.63		37.0289	7.08306	22.9607	29.2978	40.2496	43.4221	7.86735
CMD015C	Raf-related MAP kinase kinase kinase (MAP3K), theta-type	6504.73	6514.68	6382.85	3832.42	3393.31	3388.63	4299.92		353.14	277.466	410.009	236.128	179.894	156.32	261.027
CMD016C	hypothetical protein, conserved	799.669	730.144	616.335	849.914	829.284	777.54	647.75		2.04643	10.6093	9.27098	14.1868	14.2264	18.7239	1.18233
CMD017C	hypothetical protein, conserved	9485.17	10053.5	11081	11118.3	10644	9818.95	9870.52		156.561	167.253	128.159	68.6088	370.61	216.363	302.345
CMD018C	probable ubiquilin	14062	12570.6	16254.4	32284.7	23822.3	19026.4	15771.2		111.276	82.6009	176.614	628.082	432.188	294.753	156.763
CMD021C	GTP-binding protein of LepA family	7068.81	7431.38	7344.39	5476.85	4901.61	5776.51	6607.43		403.008	117.513	176.428	155.678	370.625	448.831	240.304
CMD023C	similar to ferripyochelin binding protein	8969.5	9041.31	11101.3	8912.51	7287.52	8499.7	10331.6		904.816	611.976	674.192	607.77	1012.82	578.813	999.697
CMD024C	ribosomal large subunit pseudouridine synthase A	304.53	408.289	467.102	336.469	261.015	221.748	197.502		14.2822	23.2136	19.8436	19.8538	24.8562	25.2472	13.6586
CMD025C	DNA replication licensing factor MCM2	235.357	200.556	2757.99	16947.8	31031.3	6825.02	1350.44		11.0057	6.70104	41.0427	327.001	705	89.6774	28.6125
CMD026C	RNA polymerase II subunit G	1236.76	1207.07	1169.98	1580.04	1404.87	1151.8	1050.96		85.6714	55.439	48.0747	73.6924	40.0938	39.077	48.8622
CMD028C	hypothetical protein, conserved	5167.46	4393.26	5915.9	11463.2	7897.14	8381.96	6658.9		321.054	151.683	222.53	397.68	414.391	440.879	271.946
CMD029C	hypothetical protein	3998.03	3634.64	4417.42	4061.14	3694.88	3959.21	4580.16		100.397	55.4857	22.28	41.976	154.313	57.9344	65.5821
CMD030C	hypothetical protein, conserved	2851.25	4482.36	4634.79	3601.26	1563.46	1863	2164.67		216.153	285.925	430.105	312.209	137.16	164.034	196.613
CMD031C	probable arginine methyltransferase (pam1)	4950.3	4384.96	5051.97	4496.31	5543.74	4365.78	3363.34		468.428	464.001	622.72	621.784	423.612	393.678	428.307
CMD032C	hypothetical protein	1141.95	1270.43	1237.56	1145.62	789.419	769.561	924.013		39.4618	58.0768	35.4837	24.6535	32.3054	21.9093	57.3953
CMD033C	similar to periplasmic alpha-amylase precursor	1089.62	1026.52	1196.71	1050.28	1023.96	1013.33	1210.5		24.4768	20.9135	29.2611	15.061	23.6298	27.1862	12.5538
CMD034C	hypothetical protein	3385.01	3768.34	4642.55	4148.91	2625.22	2995.76	3463.02		124.238	36.892	95.451	97.5525	193.409	188.153	336.936
CMD036C	similar to Membrane transporters of cations and cationic drugs	3598.16	3335.01	4156.39	4382.5	4595.45	4078.19	4107.14		102.116	204.13	159.901	158.785	159.657	129.615	204.566
CMD037C	similar to prefoldin 2	5429.72	4663.71	3158.3	2628.23	2795.41	3049.92	3799.72		260.98	119.365	155.149	201.672	94.0589	29.2086	192.135
CMD040C	similar to apospory-associated protein C	2379.21	1502.42	1973.09	2303.91	2768.49	2791.12	3045.51		122.129	93.9115	103.602	116.232	231.22	197.496	162.444
CMD041C	fructose-1,6-bisphosphatase	1159.74	1985.77	1771	1555.55	856.186	828.993	1336.53		73.7992	92.8231	71.2413	54.959	69.7708	88.7391	78.6634
CMD042C	hypothetical protein	692.266	899.524	1039.89	670.917	544.024	533.221	703.252		31.2768	51.4253	60.3671	47.4051	19.9763	31.1064	34.1044
CMD044C	hypothetical protein	1672.47	2078.62	2111	1967.06	1515.47	1492.98	1576.08		16.0553	32.6827	61.5431	16.2816	22.0185	33.0694	22.3195
CMD046C	hypothetical protein	3022.79	2475	2418.39	3717.73	3153.32	2757.04	2548.36		29.8932	36.198	46.3716	107.886	30.6227	97.2505	106.359
CMD047C	hypothetical protein	1122.71	1056.92	1768.82	3134.56	3205	1602.45	823.535		56.5123	31.9906	34.7262	37.1896	136.11	34.1393	14.4508
CMD048C	cytochrome c reductase (Complex III) subunit 9(X)	5476.25	5657.29	5553.34	5383.53	4581.82	3765.88	3975.58		401.544	344.732	366.608	478.214	292.029	174.405	286.484
CMD049C	hypothetical protein, conserved	14014.6	16313.3	14150	15131.2	11963.1	14987.4	15220.2		488.219	304.439	144.005	325.034	688.982	749.017	742.561
CMD050C	protein phosphatase 2 regulatory subunit A	28420.7	21354.3	16782.6	18133.8	29178.8	29524.9	31596.3		1119.16	896.338	1048.88	1561.91	1439.58	1569.04	2029.53
CMD051C	hypothetical protein	21679.8	28457.5	13962.8	6112.83	5654.56	12078.4	16345		354.057	555.762	38.7567	149.549	220.146	286.822	140.719
CMD052C	hypothetical protein	4526.15	2856.29	2867.98	3183.16	3837.87	3246.31	3614.6		219.065	115.411	122.069	201.657	168.994	87.3279	140.026
CMD053C	hypothetical protein, conserved	1321.01	1928.48	2521.62	1702.27	1373	1482.57	1208.61		36.254	70.8531	67.936	25.5808	59.0335	8.46503	28.2395
CMD055C	similar to mitotic check point protein BUB2	4727.67	4552.83	4380.44	4381.3	5200.56	4686.54	3783.64		123.628	191.436	259.972	339.336	150.269	109.28	195.891
CMD057C	hypothetical protein, conserved	7358.82	10788.3	8463.37	5028.71	2571.51	4074.59	6400.96		76.7495	104.672	341.283	134.423	87.3324	149.423	391.571
CMD058C	fumarate hydratase precursor	489.723	585.005	715.147	350.728	242.461	299.772	448.547		18.896	14.9851	25.6409	7.93491	9.44831	8.53104	5.39655
CMD060C	20S core proteasome subunit beta 7	913.459	1375.57	1717.11	2085.7	1163.15	949.697	952.614		47.8798	39.4869	48.655	70.6779	74.7673	15.7917	74.2484
CMD061C	hypothetical protein, conserved	3231.69	2462.39	2697.9	2620.41	4572.26	3713.13	4236.56		148.097	47.6176	62.6818	96.6812	342.297	148.186	98.4391
CMD062C	small GTP-binding protein of Rab family	2419.69	2115.76	2101.67	1818.55	2568.92	2432.58	2125.3		18.5535	36.9549	12.3321	48.3852	95.038	82.3741	69.998
CMD063C	hypothetical protein	3002.25	3900.43	6204.39	7656.23	4619	6015.59	8713.03		94.4096	107.75	309.383	394.149	180.693	161.419	104.814
CMD066C	hypothetical protein	2619.28	2161.69	1883.68	1505.73	1432.31	1506.24	1843.79		225.467	85.6761	122.578	98.0953	106.645	53.6054	92.8395
CMD067C	probable prohibitin protein	31385	29562.2	23994.2	26717.5	31249.9	29662.6	23440.6		1425.43	1359.53	1152.05	1224.64	886.914	876.422	1110.65
CMD068C	hypothetical protein	19086.6	12954.9	10541.5	13204.6	20028.9	19088.8	18761.5		840.13	509.465	793.47	1331.31	1163.92	595.197	1022.4
CMD070C	probable FKBP-type peptidyl-prolyl cis-trans isomerase	4281.48	4202.86	3682.71	2187.3	2005.75	2198.92	3043.78		238.39	105.533	111.096	108.145	72.0732	89.8597	74.3811
CMD071C	unknown ribonuclease	2925.59	2767.76	4099.29	3422.39	3261.35	4256.56	3657.05		188.207	197.903	202.655	234.158	179.823	152.328	187.698
CMD072C	hypothetical protein	11761.7	10808.5	13918.4	17896.3	21311	17885.3	18216.2		265.959	164.042	135.856	333.264	315.131	709.433	734.048
CMD073C	hypothetical protein	961.573	753.583	835.378	533.53	596.92	645.767	800.829		11.2694	21.6702	30.8318	18.4398	11.5787	14.8848	17.7368
CMD074C	hypothetical protein	2099.67	1574.75	1698.28	1500.16	1588.45	1979.34	2489.38		18.77	27.5819	53.9381	40.1546	38.7648	26.2599	39.7811
CMD076C	guanylate kinase 1	3390.8	2607.85	2594.98	2714.2	2707.64	2799.1	3022.69		62.6224	43.2199	55.9907	33.516	23.2868	59.2332	59.3618
CMD077C	similar to methionine--tRNA ligase, partial	5390.87	5784.99	5791.43	3881.52	2574.43	3279.89	4181.41		34.6397	72.6951	96.3525	82.772	76.0472	56.9355	67.9781
CMD079C	hypothetical protein	2209.81	2542.13	1758.89	1906.91	3089.11	4038.56	4153.88		24.2931	49.8111	71.8484	54.5374	43.5348	126.679	211.077
CMD080C	phosphatidylinositol polyphosphate 5-phosphatase	20672.8	17537.2	18140.5	34160.3	31997.3	25484.7	24897.5		106.223	382.493	305.028	316.341	880.989	625.159	159.927
CMD081C	probable O-sialoglycoprotein endopeptidase	2917.16	2758.9	2646.12	2967.8	4471.96	2925.28	2595.06		68.9222	92.2233	96.6679	73.2999	116.318	43.5022	75.6513
CMD083C	probable serine/threonine protein phosphatase	848.298	671.702	1096.57	1352.69	1178.82	1021.36	711		17.5375	18.9252	23.9467	7.02494	18.0034	5.30504	16.0007
CMD084C	chloroplast translation initiation factor IF-1	17126.6	16875.5	19086.6	12937	12819.2	21644	24904.9		605.99	320.327	503.164	204.033	646.899	803.452	982.008
CMD085C	hypothetical protein	4.25218	4.44963	5.83506	4.26369	4.26875	4.22971	4.28015		0.247576	0.297444	2.23676	0.268122	0.283202	0.213502	0.135284
CMD088C	hypothetical protein	4636.41	4882.15	4994.43	4866.54	4899.36	5258.97	5010.7		174.773	103.706	85.4211	61.7303	217.706	167.027	87.9937
CMD090C	hypothetical protein, conserved	1621.56	2095.34	2694.37	4057.7	2345.26	2224.95	2156.85		54.8307	92.7841	61.6489	204.636	204.298	69.6649	64.7983
CMD091C	hypothetical protein	2998.87	3259.73	3811.4	3851.95	3640.57	3608.25	3643.67		109.906	44.4819	62.4148	120.068	27.3723	108.076	75.6827
CMD092C	hypothetical protein, conserved	5550.4	4659.02	3999.32	6050.6	7340.75	6726.44	7507.57		295.226	91.3644	84.2708	163.515	252.678	103.414	229.222
CMD093C	L-Galactono-1,4-lactone dehydrogenase	7375.22	5460.16	1056.17	891.952	3621.32	4872.3	5667.93		123.913	230.638	35.1498	48.3043	44.1044	100.569	195.006
CMD094C	hypothetical protein	5516.72	11322.4	37703.6	53440.9	16078.1	10835	10982.1		69.8382	514.725	1901.91	1026.6	382.597	504.811	479.999
CMD095C	V-type ATPase V0 subunit a	2919.33	3669.55	4873.16	4588.52	3236.35	3563.93	3610.03		14.5089	127.714	51.8784	57.5161	38.1322	23.7434	35.9137
CMD096C	cytochrome P450	8159.13	6919.53	8727	11496.8	12480.3	9897.28	9210.44		240.935	289.316	237.431	326.493	548.199	364.652	442.548
CMD097C	similar to Traf and Tnf receptor associated protein	654.006	893.372	1433.14	1424.76	1229.02	1271.37	748.355		11.2592	20.2289	33.5926	11.9552	27.1732	41.5353	3.44504
CMD098C	hypothetical protein, conserved	4414.87	2804.72	3472.77	4785.5	7056.81	6664.04	5690.03		85.8667	75.3591	134.015	191.766	187.436	133.344	163.093
CMD100C	similar to ATP-dependent proteinase BsgA	8707.96	20159.1	18568.5	21515.8	5787.7	7394.5	10175.2		174.071	973.471	554.696	527.476	179.073	4.79841	348.154
CMD101C	unknown GTP-binding protein	26719.1	23438.1	25343.1	12469.5	14648	18128	21693.9		1318.18	1085.24	1210.27	1057.62	1294.33	705.073	1501.31
CMD102C	adaptor-related protein complex 3, sigma subunit	3506.53	3336.9	5341.75	5717.06	5114.61	5694.26	4894.67		195.031	217.851	421.09	541.195	420.519	287.474	299.552
CMD103C	hypothetical protein	1756.69	1734.6	2367.82	3482.88	2486.84	2614.02	2481.52		105.423	48.8673	108.716	89.9938	184.889	170.975	168.463
CMD104C	delta-aminolevulinic acid dehydratase (porphobilinogen synthase)	31558.1	29704.4	38235.6	27908.5	18181.3	31513.7	47222.6		1445.87	1739.62	1350.53	757.934	424.296	590.656	483.245
CMD105C	similar to peroxisomal membrane protein PEX2	2730.94	1434.57	1603.81	1481.59	2181.73	2624.53	3238.77		9.85995	12.3352	39.0574	36.0593	22.4654	38.3987	41.2871
CMD106C	hypothetical protein	3265.53	3674.54	4084.89	4247.43	3940.3	4718.69	4620.75		45.6844	42.9469	36.2276	53.1732	114.615	16.6959	40.909
CMD108C	probable lactoylglutathione lyase	25899.9	7284.6	1679.89	2957.77	22803.9	26464.6	25485.3		635.949	317.415	16.8499	81.9939	891.238	1574.11	593.332
CMD109C	hypothetical protein, conserved	1177.8	1062.19	734.904	561.035	647.558	665.756	798.418		11.6843	8.64566	7.45286	9.60106	20.6846	1.87911	9.9412
CMD110C	probable telomerase reverse transcriptase	7628.63	5031.89	4856.62	5490.92	9915.43	8192.49	7447.49		361.926	147.536	182.003	241.366	724.138	405.011	332.649
CMD112C	unknown hydrolase	11067.3	9569.41	10789.5	11085.7	9352.47	10332	13501.2		220.395	262.144	289.381	225.095	246.124	5.64449	459.206
CMD113C	glycerol-3-phosphate dehydrogenase	28650.6	22771.8	45570.5	105304	99849.4	53126.2	25010.5		731.476	335.006	1701.96	3275.15	1965.35	470.325	289.816
CMD115C	hypothetical protein, conserved	1912.83	1392.38	993.043	1036.63	1457.17	1552.48	1830.53		46.285	13.6525	10.3936	14.062	39.0684	26.0015	53.0994
CMD116C	hypothetical protein, conserved	773.44	858.951	1059.01	677.403	733.548	715.219	858.758		26.8075	14.8874	20.507	21.1037	24.814	5.00545	18.9755
CMD117C	similar to enhancer of polycomb	1580.62	1225.83	1324.79	1345.09	1825.97	1417.37	1511.61		24.2507	54.3875	65.0968	58.994	43.4148	60.7042	55.8329
CMD118C	beta-ketoacyl-CoA synthase	17144.5	18804.7	24433.5	23016.9	25692.3	24389.8	24708.7		474.384	319.105	1014.19	452.134	724.471	609.827	758.779
CMD119C	hypothetical protein, conserved	1511.06	1822.8	1874.49	1865.78	1604.94	1732.02	2173.28		62.9508	113.734	6.57075	30.8783	64.5012	50.6101	34.1321
CMD121C	probable photolyase/blue-light receptor (PHR2)	178839	148415	126831	105682	127180	115010	114191		11422.5	7403.92	1151.68	19838.2	1966.74	2205.35	3418.93
CMD122C	hypothetical protein, conserved	25289	27152.6	21013.6	24927.9	36741.9	35151.4	30712.5		1371.43	1587.21	1028.24	2288.16	1979.14	1612.63	2419.01
CMD123C	probable ATP-dependent DNA helicase RecQ	1314.55	1293.17	1727.32	1089.41	950.37	1017.63	1233.37		54.8533	53.4895	77.4368	30.5632	44.7645	61.7381	34.7501
CMD125C	similar to heat shock protein dnaJ	642.338	558.937	721.718	731.492	684.089	531.336	644.34		33.0619	26.8481	23.9651	33.502	25.1424	34.952	38.6165
CMD127C	hypothetical protein, conserved	15862	10192.6	8599	8827.61	15289.1	16472.2	17831.2		583.326	399.383	517.469	794.305	922.861	690.588	1680.39
CMD129C	similar to BRCA1-binding helicase-like protein BACH1	3917.4	3646.57	3590.81	3038.35	3234.21	3266.68	3356.74		107.756	132.001	75.6484	88.8139	112.268	133.819	107.252
CMD131C	hypothetical protein	110.376	114.81	176.185	882.41	1526.66	488.147	158.939		11.3363	63.7565	11.2007	31.9332	27.5917	17.6602	4.08032
CMD133C	ATP-binding cassette, sub-family C (MRP), member 2	2430.74	2604.72	2165.14	1950.3	1540.15	1584.84	2132.45		113.038	41.8369	81.7568	31.999	47.5061	65.55	42.3351
CMD134C	ATP-binding cassette, sub-family G	43928.2	43603.2	29194.3	31990.1	22620	25594.8	29626.7		1954.06	2513.41	1201.81	1353.65	665.852	1180.56	842.061
CMD135C	ATP-binding cassette, sub-family G	15476.5	13669.3	16184.5	14299.3	12541.3	15591.9	16677.5		363.438	353.481	495.813	301.629	215.016	230.29	455.342
CMD137C	hypothetical protein, conserved	3859.81	2607.93	3745.35	3358.65	4764.42	4277.69	4172.27		48.8109	87.339	209.409	87.5786	48.4688	30.6556	112.095
CMD139C	similar to endonuclease III	12541.4	10501.8	10119.1	10960.8	12590.5	10778.5	11209.7		139.38	216.394	126.223	163.344	268.558	275.111	244.417
CMD140C	60S ribosomal protein L27A	46831.2	44096.8	37943.3	28195.4	22505	29349	35128.8		1500.67	2230.59	341.586	797.482	1714.99	1216.04	736.998
CMD141C	hypothetical protein	5487.44	4550.07	3590.4	2540.59	2891.78	4160.9	4808.44		551.808	369.48	227.042	154.77	234.984	263.584	244.402
CMD142C	hypothetical protein	3096.49	3075.21	3773.92	4895.46	4011.7	3574.19	4374.54		200.045	399.251	563.721	462.561	300.376	278.149	324.227
CMD143C	hypothetical protein, conserved	617.287	580.219	587.234	453.137	425.562	394.203	546.803		60.988	24.0877	27.1172	33.5921	31.3833	18.7061	31.5232
CMD144C	hypothetical protein, conserved	1915.62	1930.16	1340.43	1599.26	1362.85	1340.04	1538.7		162.001	110.474	113.321	46.9762	102.391	79.5654	104.804
CMD146C	similar to 3-oxo-5-alpha-steroid 4-dehydrogenase	5890.56	6766.68	7396.43	5216.05	4605.89	4727.54	5090.58		257.005	240.685	283.29	125.369	170.798	66.6538	109.173
CMD148C	ATP-binding cassette, sub-family B (MDR/TAP), member 1	5026.97	8623.64	8411.44	3822.11	3823.7	5600.26	4914.75		375.611	459.677	507.461	231.024	289.953	395.756	235.433
CMD151C	similar to transcription initiation protein SPT5	14859.2	12409.6	11732.4	16355.6	19474.3	16223.8	16460.8		462.22	322.422	309.345	385.517	623.212	405.294	163.498
CMD152C	probable ubiquitin-conjugating enzyme E2	45960.5	47738.3	57927.4	72028.8	59473.4	47910	46217.6		2064.06	737.386	777.144	355.599	3910.01	1941.77	1691.49
CMD154C	hypothetical protein, conserved	6212.92	3668.06	3231.72	3310.25	6363.03	18979.9	10242.8		136.815	35.607	70.1596	114.132	189.258	433.086	36.9559
CMD155C	hypothetical protein	486.666	469.737	416.071	306.261	322.142	304.358	371.617		7.96815	6.00502	1.56022	4.36011	12.3634	17.2428	21.0783
CMD156C	coatomer protein complex, subunit alpha	3864.74	3597.22	4590.85	4327.04	4886.52	4043.48	2790.56		117.662	139.109	192.418	222.117	102.311	93.1762	101.405
CMD157C	hypothetical protein, conserved	57398.1	70480	52321.7	70488.6	61176.3	61449	52608.6		955.231	2531.36	721.161	496.187	3485.45	1977.87	2249.55
CMD158C	hypothetical protein	506.106	735.201	334.892	295.155	203.457	184.215	261.2		15.3373	46.9457	13.1659	16.0539	13.432	20.6137	19.9449
CMD159C	similar to separin (cut1)	336.872	149.333	158.612	652.725	3294.07	5963.46	1750.4		13.7803	3.69311	6.67656	29.077	140.171	104.193	57.5936
CMD161C	hypothetical protein	3489.94	1882.42	3876.07	16549.5	51836.2	93062.6	23522.3		279.9	71.4118	100.698	744.745	2577.77	4179.82	1745.03
CMD162C	similar to DnaJ protein	2032.59	1533.7	1514.8	1586.69	1529.53	1424.26	1427.92		70.7657	76.538	74.3712	36.3688	76.0001	56.7773	59.9037
CMD163C	probable molybdopterin converting factor small subunit MoaD	720.439	683.193	689.169	928.97	751.332	590.248	535.205		29.7935	11.5567	19.6146	21.6407	23.5051	8.53657	7.26872
CMD164C	similar to syntaxin binding protein Unc-18	2445.7	1819.74	1516.07	2357.6	2171.97	1974.44	2167.01		58.5057	21.5761	19.2297	41.4294	52.5119	85.5074	39.0294
CMD165C	hypothetical protein	87860.6	73734.8	66196.4	35252.6	37435.4	42477.5	51449.8		3355.71	8746.66	789.426	108.354	933.171	1339.87	1629.86
CMD168C	similar to elongin C	323.417	211.708	132.025	120.892	162.569	210.253	302.883		18.2983	10.589	2.09937	9.41597	13.0073	11.0644	24.0725
CMD170C	similar to methylthioadenosine phosphorylase mtaP	4181.32	3294.3	3108.69	3242.98	3246.6	3567.87	4093.33		130.495	83.3277	21.3131	84.2674	92.1074	64.0215	63.3032
CMD171C	probable N-ethylammeline chlorohydrolase	1998.76	2352.06	2395.07	2098.92	1571.04	1545.3	1675.08		17.6691	53.2854	41.2391	22.3798	12.071	10.5085	12.5608
CMD173C	hypothetical protein, conserved	2334.08	2022.25	2219.67	2755.73	2589.81	2746.22	2653.57		83.2253	63.7309	140.849	49.1995	159.699	98.7363	36.9748
CMD174C	hypothetical protein	17661.7	14378.2	9006.24	9048.95	11806.1	15075.4	18330		445.597	145.493	142.799	337.662	96.3081	224.573	600.394
CMD175C	hypothetical protein, conserved	26915.1	24713.3	31066.8	36973.7	36214.1	42032.5	39133.1		842.411	394.288	845.167	441.708	293.508	838.384	597.862
CMD180C	GATA transcription factor	7091.7	9395.87	6082.45	3361.95	1545.65	4371.93	9549.03		87.0749	107.719	69.1199	116.914	56.6111	186.475	285.85
CMD181C	similar to RNA polymerase III transcription factor IIIB chain B''	2180.93	2229.51	2592.13	2929.55	2838.15	2802.5	3242.31		49.1163	86.5431	49.5183	127.571	117.963	167.513	149.071
CMD182C	hypothetical protein	24371.7	20352.7	23310.7	30030.5	31461.4	24541.4	23805.5		579.277	584.04	282.745	575.444	683.878	543.146	474.74
CMD183C	small GTP-binding protein of Rab family	747.372	641.159	599.275	754.028	683.799	573.395	614.72		4.54973	7.98958	14.2644	7.14717	45.1612	17.2018	12.5766
CMD184C	glycogen phosphorylase	6858.83	10382.5	24937.4	41351.7	33592.7	15309.5	4925.78		263.892	337.541	642.458	71.8081	1178.07	424.069	189.265
CMD185C	TATA-box binding protein-associated factor 13	10646.3	8992.15	9024.92	7287.81	8764.62	10466.7	11433.1		588.049	151.041	171.238	232.506	185.014	677.132	564.989
CMD186C	similar to small multidrug export protein qacE	1802.76	2044.72	2469.79	1184.56	775.049	931.713	1382.02		31.3297	32.0545	114.054	46.6048	26.0194	40.5705	51.1515
CMD187C	hypothetical protein	14032.6	9982.88	12418.5	21886.5	21409.5	18067.9	15611.1		853.135	297.587	495.41	1373.85	2308.3	344.464	686.831
CMD190C	NADPH:protochlorophyllide oxidoreductase	21683.4	19579.8	40050.6	27496.1	12533.8	19667.7	32053.8		278.417	177.004	1166.29	271.2	609.103	352.569	901.237
CMD191C	similar to trefoil factor	2206.44	1353.51	1905.29	2152.49	3387.04	4743.67	3249.92		54.4952	337.895	76.8545	80.859	178.767	162.028	182.805
CME004C	ubiquitin-like protein Smt3	27435.9	20895.7	18767.2	25755.9	41619.3	27854.5	20849.3		727.778	466.257	546.116	359.79	258.505	958.458	709.432
CME005C	hypothetical protein	2662.89	2904.04	3419.66	2370.56	1810.92	2104.4	2789.47		44.3052	258.068	71.7575	534.383	22.8978	70.1173	39.8185
CME006C	hypothetical protein	30.2625	43.4287	61.7977	32.737	24.801	24.2099	32.2588		8.73337	5.61554	10.2844	3.40724	5.72456	1.20524	5.44223
CME008C	hypoxanthine phosphoribosyltransferase (HPRT)	6279.4	5832.95	5615.23	4374.99	4865.63	4957.27	6060.1		211.125	140.91	199.657	178.15	148.439	198.956	342.083
CME009C	hypothetical protein	463.964	708.744	1113.66	1133.46	869.253	557.798	437.467		32.6861	58.8482	89.2371	64.0374	36.2549	20.8602	20.1278
CME010C	probable methyltransferase Cyt19	18059.9	13773.7	19222.7	22677.6	27884.9	24272.7	19216.1		1249.58	3100.32	229.225	237.058	624.538	549.049	213.476
CME012C	Na+/glucose co-transporter	5818.13	6435.19	7698.03	7852.24	7744.76	6956.21	7986.25		354.318	410.67	410.955	575.649	452.554	395.723	475.153
CME013C	hypothetical protein, conserved	3015.5	2023.65	3288.17	8263.39	6440.7	4101.03	3503.32		85.1089	124.573	182.105	638.811	170.561	193.524	119.173
CME014C	hypothetical protein	875.67	962.537	729.421	590.884	599.005	642.413	791.663		33.6289	78.1243	43.255	26.4999	21.8464	23.3597	16.2648
CME015C	methionine--tRNA ligase, chloroplast or mitochondrial	2980.63	3334.55	2897	2144.05	2138.97	2151.16	2566.16		132.017	212.246	179.244	111	126.547	83.4196	139.672
CME016C	signal recognition particle (SRP) receptor alpha subunit	508.367	619.2	578.287	512.506	408.445	430.085	453.332		20.4767	20.4409	2.34773	18.2342	18.4608	24.9572	22.8191
CME017C	unknown dehydrogenase, conserved	1748.89	1837.33	1461.5	1441.79	1654.36	1405.95	1437.05		47.9049	53.5121	38.0062	65.2909	8.83668	15.0518	47.6882
CME018C	hypothetical protein, conserved	2252.59	2455.65	2494.61	2928.51	2830.09	2388.37	2524.14		179.263	132.243	152.592	83.897	236.829	123.476	149.423
CME019C	dynamin-related protein involved in mitochondrial division CmDnm1/DRP3	10511.1	7562.73	7986.81	10256	16585	13957.2	11693.1		436.502	210.647	619.75	520.389	1006.26	778.671	709.305
CME020C	hypothetical protein, conserved	1189.96	1430.72	1547.1	1443.17	1154.31	1185.97	1433.82		55.7694	49.3444	36.3864	33.4765	37.5844	22.8538	39.3225
CME022C	hypothetical protein	2476.26	2271.79	2079.69	2479.91	2972.09	2336.07	1904.9		32.0249	67.7675	79.7295	17.3185	30.137	67.7803	16.8903
CME023C	fusion protein of phosphoribosylaminoimidazole carboxylase and phosphoribosylaminoimidazole-succinocarboxamide synthase, chloroplast or mitochondrial precursor	109958	155790	92422.7	81524.7	42084.4	42911.7	63829.5		5165.64	14779.1	2548.92	363.315	1106.27	1255.15	654.407
CME024C	DNA-directed RNA polymerase I subunit	2353.09	1400.28	1211.32	988.624	1556.82	1568.33	1710.87		34.883	39.2413	10.0784	24.6935	41.856	32.0568	18.1607
CME025C	hypothetical protein, conserved	12271.8	10753.6	12774.2	17009.7	16327.6	15663.1	12181.4		210.877	136.075	287.82	494.226	476.478	589.243	339.445
CME029C	chromosome assembly complex Condensin, core subunit C	594.998	224.772	136.475	419.696	4160.13	9442.8	2759.05		71.5411	14.067	9.55527	21.0653	62.3195	177.655	24.8171
CME030C	unknown RING finger protein	1928.95	2090.47	2274.88	2272.18	3428.56	2839.85	2492.84		2.22699	38.5918	67.578	60.2323	32.8907	20.4808	40.0702
CME031C	hypothetical protein, conserved	5156.6	4925.37	3976.75	3614.27	4816.21	4704.11	4942.72		229.534	259.933	127.385	112.231	287.483	226.455	305.008
CME033C	hypothetical protein	2252.38	2445.64	1631.93	1621.36	1599.85	1345.92	1446.33		74.4392	20.6846	26.0573	23.5622	84.7319	126.241	67.1765
CME034C	similar to calmodulin	8595.42	6484.77	7204.96	10440.6	18894.5	12843.3	8697.24		245.042	117.576	172.098	292.281	402.78	103.221	222.439
CME036C	hypothetical protein	17057.4	10048.4	11870.7	17054.1	30562.5	29154.4	18312.7		1210.91	505.949	1062.74	1046.12	1993.66	1683.77	1369.66
CME037C	cysteine--tRNA ligase, chloroplast or mitochondrial	5774.17	8363.11	11228.4	5307.18	2526.42	4957.07	10412.7		158.781	141.088	310.893	202.862	61.745	82.6541	282.961
CME038C	hypothetical protein	427.402	363.463	483.49	850.528	1409.14	613.096	369.264		20.3112	6.82132	23.0811	40.8307	81.6739	17.1955	20.6845
CME040C	hypothetical protein	573.828	348.276	461.292	965.933	1162.16	863.942	541.083		19.725	8.49411	12.4978	3.50174	39.052	21.9747	7.42775
CME041C	photosystem II biogenesis protein Psb29	15260	26574.9	21540.4	13768.9	8156.26	13024.5	16175		416.094	287.515	444.627	246.774	511.838	464.492	252.646
CME043C	hypothetical protein, conserved	958.43	433.391	143.223	358.791	1756.44	1138.93	566.158		42.2602	23.9214	2.59873	13.0832	31.9498	39.2707	20.808
CME044C	unknown WD repeat protein	3464.84	5357.37	5151.2	6790.92	5372.88	6391.29	4984.05		57.5636	195.656	273.452	285.403	290.407	294.896	218.61
CME045C	hypothetical protein	553.613	656.524	459.941	369.057	332.751	363.837	359.157		3.44111	35.7845	4.44051	5.92597	22.2188	11.5429	9.06486
CME046C	60S ribosomal protein L29	18530.6	16612.9	12717.7	8517.58	6419.39	8822.48	12191.5		1490.67	1062.41	855.24	1149.94	642.049	617.42	1215.64
CME047C	isoleucine--tRNA ligase	11548.4	11840.9	11435.3	11247.1	11866.5	13579.3	12845.7		203.876	109.91	114.462	695.383	622.515	630.007	307.624
CME048C	hypothetical protein	94.7818	69.8474	56.4029	36.5177	43.8905	47.7604	64.1692		6.634	4.524	2.85218	4.36673	0.419725	4.37838	1.42959
CME050C	similar to nuclear LIM interactor-interacting factor	1875.49	3703.54	12347.9	17962.7	14732.9	8403.12	3800.73		27.2456	96.3322	197.933	229.716	473.801	357.071	74.9602
CME051C	hypothetical protein	4638.16	3365.68	3932.07	4874.97	6461	5847.97	5340.67		156.07	265.278	38.5798	130.391	368.537	168.616	152.005
CME052C	hypothetical protein	5917.14	4617.53	5615.72	6463.03	6727.85	5903.9	4641.49		373.963	157.178	176.423	340.096	262.952	244.029	154.923
CME053C	unknown M20/M25/M40 family peptidase	6243.62	5546.41	6582.12	6421.86	7757.96	6472.91	6028.42		427.66	432.299	673.363	524.24	638.683	528.592	492.794
CME055C	ATP-dependent Zn protease FtsH2	8347.33	7882.17	8878.58	16489.6	11087.9	10239.7	8570.24		40.9244	47.9763	132.215	251.45	278.555	417.219	378.154
CME056C	hypothetical protein	1262.8	1293.12	2345.17	3957.35	4999.85	2868.88	1255.53		23.8254	12.1854	26.2114	102.562	195.341	79.222	19.6228
CME057C	hypothetical protein	6583.83	6127.71	4688.69	3676.06	3654.09	2561.25	3871.3		127.505	59.5274	87.6085	75.3831	117.457	150.946	172.9
CME058C	hypothetical protein	4446.75	3931.52	4327.6	6413.58	8825.83	6805.36	6129.01		61.9743	52.8309	86.92	61.372	176.281	70.0732	88.5866
CME059C	conserved unknown protein RtcB	4164.74	6981.46	7334.61	8543.4	5642.44	6518.98	6803.69		127.94	190.795	168.714	186.871	311.352	380.62	268.371
CME060C	similar to ER-derived vesicles protein Erv14	1141.77	949.624	1057.64	1543.65	1600.9	1244.51	830.65		36.0321	16.7273	11.8517	23.5906	6.49568	9.32926	2.12574
CME061C	similar to protein-tyrosine-phosphatase-like protein	5791.83	5590.65	5218.01	5129.64	3604.08	3150.56	3766.74		354.415	74.1987	262.725	169.207	243.76	135.302	216.189
CME062C	probable cationic amino acid transporter ctrA	446.259	632.204	618.414	464.462	304.735	299.231	335.311		12.76	6.37478	19.1622	21.7907	17.9325	26.602	1.48172
CME063C	similar to splicing factor 3b subunit 4 (U2 snRNP)	1482.61	1814.64	1654.7	2043.63	1797.2	1536.53	1540.31		102.647	132.664	112.439	153.322	95.7242	61.4813	76.6246
CME064C	chorismate synthase	7190.21	7086.2	8466.21	8193.69	7928.22	6987.66	6216.36		31.6581	119.245	284.2	129.251	275.172	244.053	118.427
CME065C	hypothetical protein	2385.57	2489.04	2529.53	2348.34	2572.36	2240.08	2474.99		40.3968	17.3197	112.816	79.8087	121.635	74.4072	96.0101
CME067C	exonuclease I	48.7461	13.9311	29.9591	105.535	1306.39	1867.64	576.921		2.62488	7.99154	18.6439	3.65501	98.2861	141.571	48.4445
CME068C	hypothetical protein, conserved	3150.12	2726.01	2904.39	2892.76	4348.51	4104.46	3226.45		290.641	210.006	203.414	214.152	486.878	334.486	358.273
CME069C	hypothetical protein	7.21671	19.0289	6.4413	4.44021	8.32113	6.96969	4.55298		0.690358	17.8877	1.49537	0.194871	3.38843	1.72816	0.276019
CME070C	unknown [2Fe-2S] ferredoxin	2033.55	2940.64	2261.93	1399.07	1317.25	1251.87	1608.21		49.2987	62.3522	55.2175	29.788	55.2321	21.8162	56.4033
CME071C	similar to DNA topoisomerase VI subunit A	14.9536	25.893	18.2525	22.0551	40.1278	22.0988	16.9983		7.21576	12.4368	6.05463	1.88419	8.26606	1.27962	2.77943
CME072C	hypothetical protein	1116.67	966.694	1043.96	930.208	996.705	905.974	894.501		29.802	19.8336	23.1678	14.2161	22.7133	26.8256	21.6878
CME073C	ATP-dependent RNA helicase p47	18467.5	16656.8	15677.2	23042.1	34137.6	22541.4	15224.6		907.999	268.08	202.592	381.675	866.757	445.185	73.1807
CME074C	hypothetical protein	2126.24	1413.31	1250.92	1877.02	3210.09	2709.14	2494.71		169.287	74.6108	66.0117	37.9379	316.378	215.258	190.032
CME075C	hypothetical protein	711.175	663.953	571.898	551.008	558.979	697.75	908.847		12.3774	11.8142	3.9443	19.1213	12.4106	17.9167	16.8648
CME076C	hypothetical protein	88.9711	102.263	94.0067	57.4641	48.0444	54.4041	72.496		5.17636	7.18348	4.56261	0.933783	2.20212	6.16148	5.771
CME079C	serine/threonine protein phosphatase PP1 catalytic subunit	11644.1	11221.7	9077.03	9833.51	18209.6	10312.1	7185.25		206.164	163.267	114.645	3.94469	454.181	325.162	114.81
CME080C	hypothetical protein	5694.81	6508.19	5456.84	5000.05	6131.85	4383.02	4000.98		471.382	392.186	233.554	359.787	420.591	154.611	259.424
CME081C	hypothetical protein	722.649	934.922	628.293	629.318	578.258	578.296	624.209		31.3639	61.3052	9.20499	22.7021	18.8833	24.7599	42.7346
CME082C	similar to cell division cycle protein CDC6	13.87	13.5827	63.424	140.558	288.2	214.007	67.0668		5.05769	2.54278	4.23517	4.07343	9.93048	9.73352	4.74119
CME083C	similar to retromer component VPS5	213.588	128.268	67.2826	71.5347	191.208	180.706	165.382		32.0048	21.0183	8.35124	5.79114	6.19908	8.69834	15.8495
CME085C	probable XPA-binding protein 1	54.1425	64.2811	110.138	44.7976	38.2384	41.6324	34.6237		7.35115	2.61475	38.0773	1.74702	1.18185	3.85109	1.8959
CME086C	hypothetical protein	957.173	938.73	336.756	526.606	1098.91	692.794	314.853		40.6903	49.2396	2.47297	14.8339	68.5419	32.338	18.9476
CME087C	probable acetyl-CoA C-acetyltransferase	328.708	339.587	413.891	351.147	340.457	377.401	364.966		6.67742	7.20675	6.67056	12.3669	13.2632	10.2383	14.8426
CME088C	hypothetical protein	4657.98	3779.17	3849.34	3616.99	4805.99	7159.3	6431.86		30.5386	15.2499	49.2944	89.0549	85.1725	294.115	213.74
CME089C	similar to TBP-binding phosphoprotein DR1	1085.76	1089.51	1203.07	1460.77	1549.76	1699.44	1433.3		45.0576	43.6264	25.6931	14.2548	88.4936	6.59273	13.4011
CME090C	hypothetical protein	1825.37	1476.69	1803.19	2637.02	2992.96	2644.13	2227.22		64.8255	50.0879	60.6529	100.659	106.427	44.2441	78.4704
CME091C	hypothetical protein, conserved	5557.29	3364.93	3612.08	4464.38	6003.73	5620.9	5907.83		430.474	186.939	321.25	358.019	381.445	341.996	470.678
CME092C	similar to ankirin	4243.02	2554.27	1765.95	1294.77	1510.67	1554.95	2091.72		125.489	81.5476	65.3859	59.7475	23.4029	46.8966	85.8648
CME094C	hypothetical protein	52.1217	24.7158	32.4086	53.8158	164.959	126.475	68.5973		4.57976	5.76707	5.68686	0.937314	1.0959	2.96362	1.1114
CME095C	phosphoenolpyruvate carboxylase	13351.3	19438.3	14861.4	9407.76	3329.26	5455.01	9527.99		395.665	573.015	212.666	275.363	135.11	77.9639	188.4
CME096C	unknown zinc-finger protein	512.579	2568.76	9835.85	16458.9	5220.96	3476.83	3942.04		12.6491	80.1654	390.874	868.319	230.019	105.631	124.773
CME099C	histone H3 variant	87.6283	71.6566	154.93	299.207	817.34	815.139	280.465		2.36927	4.08453	3.37363	14.4722	11.7914	15.7271	21.9258
CME100C	acyl-coenzyme A:cholesterol acyltransferase; ACAT	13855.7	15076.5	18041.9	16573.4	8636.95	10011.9	14433.8		325.691	442.97	440.011	503.005	254.64	248.335	599.479
CME101C	RNA polymerase III second largest subunit	601.296	836.929	1020.33	545.071	423.614	391.536	464.386		16.7964	20.2041	42.2928	12.0134	9.01176	9.01698	10.9767
CME102C	similar to GATA transcription factor	557.265	255.704	237.325	1072.12	5185.84	2327.25	856.873		31.9028	4.36606	16.4063	76.147	301.039	95.7353	40.2127
CME103C	hypothetical protein, conserved	718.306	723.71	736.541	1125.71	3461.71	2584.78	867.868		23.0752	6.31523	7.44101	21.2062	100.976	30.1506	20.9436
CME104C	similar to protein phosphatase 2A regulatory subunit B'	442.33	525.598	241.325	403.43	340.229	261.296	258.984		27.3512	15.2811	10.2663	22.8914	27.0889	8.1159	12.5304
CME106C	hypothetical protein	48.0184	77.8613	45.9295	26.5036	18.6448	18.452	14.8413		4.53861	4.19498	1.65996	4.67355	1.13676	1.2219	1.98402
CME108C	similar to protein phosphatase 2A regulatory subunit B	1842.09	3995.86	3577.23	2377.97	773.477	1386.47	2407.09		46.756	407.784	20.6645	18.6115	57.096	42.0532	46.0785
CME109C	probable 1-acylglycerol-3-phosphate O-acyltransferase	1092.73	1301.52	1578.18	1284.16	1325.56	1148.92	1072.1		9.67558	17.2832	39.0859	73.6046	19.7263	47.9027	10.9529
CME110C	hypothetical protein	157.269	160.237	165.766	107.787	76.2701	68.4688	105.146		2.734	10.1121	7.89735	9.07193	16.6676	7.23648	1.83881
CME111C	polypeptide deformylase (formylmethionine deformylase)	2295.84	1823.39	1888.27	1718.97	1690.07	1541.39	1760.63		61.4948	38.3095	127.429	41.4472	59.416	93.6248	94.9301
CME112C	hypothetical protein	240.025	215.86	223.075	170.899	152.04	159.11	186.944		35.3826	4.58033	5.50024	7.01457	6.4506	5.79112	3.702
CME113C	probable dolichol-phosphate mannosyltransferase	1468.01	2192.89	1931.95	1481.9	1344.64	1153.17	1104.2		51.3633	52.1996	46.7125	44.8921	12.5722	28.6051	65.4574
CME114C	hypothetical protein	1300.24	1225.18	1086.76	983.719	979.271	1250.6	1381.93		54.6529	70.9457	62.7428	48.6241	57.0801	63.4365	28.8061
CME115C	hypothetical protein	36.7894	34.5831	37.504	41.3142	64.148	69.2002	47.5244		2.86809	6.58808	3.98382	1.64436	4.18862	3.99634	2.303
CME116C	similar to (N6-adenosine)-methyltransferase	130.475	46.6943	181.277	742.069	2150.08	687.747	186.772		6.51545	10.6563	4.18787	5.12193	32.5616	32.6455	7.71027
CME117C	ATP-binding cassette, sub-family D (PMP)	607.194	755.299	685.995	394.106	274.397	379.302	475.762		6.56135	11.6544	14.7408	24.5224	5.42294	2.28169	23.4827
CME118C	hypothetical protein, conserved	2443.94	2848.95	2487.2	1564.52	1341.9	1889.24	2781.14		91.5488	177.206	90.2135	41.6038	39.5578	82.581	65.0359
CME119C	cyclin dependent kinase, A-type	1502.04	1330.18	1649.51	1770.54	1598.05	1359.21	1325.56		121.35	42.8706	48.111	45.1279	132.153	75.6225	56.8311
CME120C	eukaryotic translation elongation factor 1 beta (eEF-1b)	19252.3	21602.3	12017.3	9375.76	12329.2	13788.3	10389.9		823.39	150.418	412.445	389.855	773.089	1019.34	415.093
CME121C	probable kynurenine aminotransferase	519.175	1138.91	1209.12	635.997	167.233	228.37	466.766		7.84398	23.5405	18.9542	18.0869	10.4423	9.63159	12.271
CME123C	hypothetical protein	108.934	160.903	90.4018	65.604	72.2395	60.1241	74.1544		7.31575	22.8892	0.775089	5.83648	5.87842	1.04141	25.1951
CME124C	hypothetical protein	507.755	463.969	393.254	431.196	710.886	780.512	863.03		6.01027	12.3674	7.0565	1.39367	17.3066	24.7761	34.5127
CME126C	similar to epidermal growth factor receptor substrate 15	7674.06	5956.39	8502.25	14148.6	10710.2	9242.41	8913.12		77.6292	92.2412	227.083	327.838	374.556	414.645	225.216
CME127C	similar to fructose 1,6-bisphosphatase	4078.68	3624.34	4188.02	5264.31	5074.43	4740.34	4932		229.518	194.636	262.709	318.892	286.699	181.714	252.686
CME128C	20S core proteasome subunit alpha 6	2934.7	3137.21	2784.33	5432.24	3124.15	2550.89	2550.61		27.0248	21.5166	47.1846	76.0522	58.3967	78.7224	62.0474
CME130C	hypothetical protein	2090.27	2274.44	1761.04	1177.2	1180.57	1210.86	1674.1		103.687	125.78	73.0675	60.6126	43.7044	76.129	87.4368
CME131C	hypothetical protein	2444.61	3657.63	2127.92	1447.34	740.592	1728.14	3718.67		51.1075	96.033	17.3782	33.0194	23.7386	68.5336	94.241
CME132C	porphobilinogen deaminase	345.822	427.628	675.615	279.588	140.728	168.669	275.574		22.0531	38.6344	51.453	25.1092	5.29412	15.6807	16.9328
CME133C	hypothetical protein	900.513	1943.71	2416	1542.26	504.611	633.094	838.276		26.5738	20.8034	56.0539	34.5819	11.6506	16.1222	21.4588
CME134C	hypothetical protein	4680.39	4004.96	4181.59	3699.78	3781.13	3814.84	5369.7		102.457	271.109	205.023	105.379	110.22	51.2222	84.2598
CME135C	probable purple acid phosphatase	43.2053	5.04903	7.27301	5.70409	4.85627	4.5753	5.98072		55.4696	1.4256	3.05895	0.883867	1.20808	0.406309	2.27381
CME136C	dTDP-glucose 4,6-dehydratase	82.1332	95.6018	95.0287	59.1301	70.596	49.6595	58.8655		9.76695	7.42792	6.19489	1.40993	8.89387	1.3552	4.59367
CME138C	hypothetical protein	61.3826	42.4605	78.2375	867.421	3117.87	933.543	249.791		6.87205	9.90403	14.8077	7.00815	59.7698	29.6072	19.2723
CME139C	similar to spindle checkpoint protein Xmad1	3381.98	2397.87	2705.29	4839.21	8322.2	3983.94	3157.67		194.289	115.05	158.63	217.028	489.906	130.651	140.738
CME141C	similar to GTP-binding protein	9290.95	8318.1	7895.48	7189.81	7538.27	7194.58	7578.62		97.5539	217.909	250.681	254.163	135.923	117.316	135.874
CME142C	similar to retinoblastoma binding protein 2	521.214	567.179	551.851	429.202	311.417	433.841	553.55		36.0202	21.6537	6.19698	6.21485	25.0799	20.5117	23.1974
CME143C	Smt3-activating enzyme E1 C subunit	690.566	799.384	645.661	576.985	428.335	442.866	577.587		10.6035	17.9733	12.3715	8.8091	20.6031	13.1317	11.8605
CME144C	hypothetical protein	111.017	228.257	78.0212	39.0581	35.1399	50.4618	55.2895		3.03105	9.31264	9.81736	2.34703	3.17767	2.12651	8.47308
CME145C	fructose-1,6-biphosphate aldolase	25398.2	33411.7	35954.9	34690.2	20037.4	23467.6	29712.6		610.725	602.204	582.981	94.3506	448.639	548.498	69.7827
CME146C	polo-like protein kinase	74.6217	12.7049	7.96628	58.6623	459.086	2260.49	621.393		2.52469	1.26295	5.43295	2.96564	29.2342	71.2118	42.1112
CME147C	hypothetical protein, conserved	932.758	1069.35	1435.34	1301.93	1086.37	1407.14	938.694		19.8111	39.8243	41.9869	38.1727	18.0199	16.928	28.0615
CME148C	chloroplast peptide chain release factor RF-2	7605.43	8574.24	8896.16	8304.61	6647.09	8437.62	9143.66		217.926	63.1729	134.01	162.737	295.945	360.086	223.32
CME149C	hypothetical protein	378.967	418.869	368.383	263.015	115.605	150.878	253.93		73.8303	48.6767	32.6185	34.6616	14.2608	16.5286	40.3938
CME150C	hypothetical protein	3188.11	3719.3	3280.04	2136.79	1650.27	2116.46	2839.2		41.3079	94.844	186.854	127.908	67.946	101.279	150.341
CME151C	GTP-binding protein of Nug1 family	545.479	547.289	551.21	360.564	326.484	346.435	437.586		10.2535	11.6953	25.9899	2.28835	15.0543	12.9599	2.38551
CME153C	phosphatidylinositol-4-phosphate 5-kinase	1550.51	1789.62	2226.64	2126.54	1929.04	1966.36	2053.66		48.714	75.3463	74.8374	98.7948	48.0799	86.5173	35.4099
CME154C	hypothetical protein	137.708	46.4385	88.562	129.532	470.916	2804.54	913.432		5.72342	2.7981	8.34522	8.62202	27.953	95.7132	13.0766
CME156C	similar to mitochondrial ribosome small subunit component Rsm22	685.133	1083.54	1316.96	791.94	477.128	510.534	754.841		15.9749	52.4998	111.369	42.0316	17.8625	5.19808	2.47225
CME157C	hypothetical protein	9588.08	9224.93	7143.04	9744.46	10939.1	8655.28	7482.02		491.003	291.011	267.52	241.308	462.444	705.718	355.563
CME158C	similar to UGA suppressor tRNA-associated antigenic protein	304.762	605.994	427.847	294.034	228.859	226.299	215.036		6.58801	8.31091	18.5092	5.97829	56.4351	19.0877	6.56506
CME159C	hypothetical protein, conserved	299.245	280.351	270.097	205.03	161.922	205.89	266.872		22.6233	19.815	13.488	7.81272	10.0469	6.08901	17.619
CME162C	Rub1-conjugating enzyme E2	1087.09	993.209	731.964	852.076	823.059	779.503	1094.23		51.7682	59.8586	72.535	54.9357	21.9527	22.8279	55.6189
CME163C	hypothetical protein	1372.93	1364.26	973.353	836.08	909.575	923.161	1135.62		63.9526	57.2027	57.3656	31.6417	63.3064	55.7063	73.4198
CME165C	probable dimethyladenosine transferase	1211.33	1388.13	1040.97	426.256	429.172	521.772	688.137		20.5916	79.7982	26.7297	15.4921	3.973	25.3718	1.25195
CME166C	probable pre-mRNA splicing factor ATP-dependent RNA helicase PRP43	3850.33	3222.81	3161.44	3859.88	4860.7	4706.3	4411.34		114.715	129.393	29.2162	15.4948	87.1631	195.616	55.4416
CME167C	hypothetical protein	1670.48	1985.29	1955.26	2696.14	2404.62	2221.4	2274.61		63.2289	6.49233	36.8757	24.1902	16.8756	20.7759	46.842
CME168C	hypothetical protein	630.484	693.558	750.421	899.557	773.738	677.492	726.452		59.1507	15.8795	9.26941	53.6311	71.3247	37.1654	20.9978
CME171C	similar to ring finger protein	7130.52	7332.18	8544.45	9080.5	8421.65	8905.01	9576.55		249.047	368.902	145.704	483.97	375.592	491.991	317.916
CME172C	p21-activated protein kinase	527.538	517.568	460.313	621.493	1997.65	7558.9	2385.52		15.7673	26.2638	13.8518	32.9415	179.65	320.06	161.814
CME173C	retroelement	2767.34	1531.01	881.331	791.353	2115.05	1944.39	1607.47		36.4897	6.40438	14.5729	15.0646	33.328	35.5908	15.9927
CME175C	60S ribosomal protein L37	43722.5	50391.7	41927.2	32782.2	21886.3	23701.6	26199.4		2525.54	1815.97	1437.22	1236	1289.53	1076.36	1100.58
CME176C	hypothetical protein, conserved	758.325	912.554	645.085	525.686	334.429	430.365	533.512		33.1031	38.6961	6.41518	14.8829	16.7166	2.4902	27.9715
CME177C	hypothetical protein, conserved	684.889	564.526	570.972	595.879	540.452	496.482	533.02		28.9514	20.6078	25.3278	5.05199	23.6965	13.2699	22.9531
CME179C	dihydrodipicolinate synthase	3300.05	3651.88	3531.21	5253.11	5930.48	3527.22	2518.46		64.1077	78.2515	104.55	145.519	193.008	90.7854	55.6187
CME180C	hypothetical protein, conserved	12596.5	8254.91	4728.74	4894.02	6231.07	5862.2	4796.16		429.404	111.18	23.5958	94.6457	52.7237	137.594	159.71
CME181C	similar to serine/threonine protein phosphatase	3763.91	3155.97	2850.39	2594.47	2827.25	3389.47	4230.33		46.8329	27.4953	82.306	58.7821	96.9136	42.9904	105.817
CME183C	hypothetical protein	143671	175511	219732	178976	177253	152228	141158		4679.2	16449.8	3504.47	4239.13	1446.23	820.971	3531.9
CME185C	hypothetical protein	4386.4	4413.95	3793.93	2658.96	2287.43	2787.43	4117.69		129.078	108.854	145.453	50.2012	17.9867	22.8228	91.7842
CME186C	long chain acyl-CoA synthetase	6788.63	8574.67	11943.1	11765.8	7783.49	6513	7318.59		183.547	378.473	930.027	739.347	242.251	73.3159	424.995
CME187C	hypothetical protein	3145.15	3658.36	4670.6	3355.58	2956.04	2950.97	3616.72		214.493	235.512	344.46	225.827	267.186	226.971	302.923
CME188C	GTP-binding protein of Obg family	2829.44	3702.34	4511.86	3254.93	2703.03	2776.28	3380.74		145.254	146.234	207.734	45.631	62.9467	137.38	147.757
CME190C	mitochondrial ribosomal protein L19 precursor	1114.42	1502.52	1257.78	1286.01	997.723	1045.2	1243.18		71.8343	115.444	107.524	150.538	85.0769	66.0265	112.266
CME191C	hypothetical protein	83.257	113.848	66.6402	54.9861	71.4174	61.8788	86.0552		8.68411	9.01181	5.0255	1.96325	1.84249	2.34141	7.84589
CME192C	uridine kinase	3012.15	2464.43	2258.31	1970.48	2279.01	1872.33	1472.85		69.7243	67.1958	26.3299	93.1303	54.1369	65.2691	60.6034
CME193C	hypothetical protein	4753.9	4155.88	3373.62	3308.77	4289.71	4373.95	5047.52		134.865	199.33	225.365	160.516	163.987	106.818	221.541
CME194C	uroporphyrinogen decarboxylase	7518.88	9797.93	11317.5	5196.07	2328.77	3918.97	7282.35		310.986	282.484	226.705	105.959	101.514	124.508	167.036
CME195C	hypothetical protein	2302.66	1722.03	1226.37	1788.06	2106.06	2065.71	2009.68		88.601	109.45	81.0695	89.2652	105.272	91.1219	134.982
CME196C	hypothetical protein	1754.56	1975.9	2091.98	2357.95	1654.93	1432.65	1470.94		9.53357	10.1121	38.1958	29.1484	54.0896	35.0191	27.0127
CMF001C	similar to hedgehog protein	42636.9	50746.9	92264.9	89322	84476.1	67262	46722.8		1124.87	961.299	627.598	251.096	2790.23	3602.55	1755.94
CMF007C	hypothetical protein, conserved	4799.6	2494.91	3716.93	3978.7	9668.48	7278.22	5698.41		202.245	146.945	185.717	201.113	576.216	463.078	285.681
CMF012C	phosphoenolpyruvate synthase	2745.32	3530.1	3701.58	1700.45	769.503	1582.32	5755.94		47.6612	78.1879	66.4109	48.2124	18.4602	68.9227	64.7322
CMF014C	hypothetical protein	2105.87	1360.27	939.912	588.899	792.037	1204.87	2067.68		65.725	73.046	40.4456	14.1819	23.5471	34.4419	71.5806
CMF015C	small GTP-binding protein of Sar1/Arf family	13049.9	11103	10603.9	8871.17	8424.59	8337.46	8207.24		101.619	141.222	111.597	273.825	48.3013	140.531	158.036
CMF016C	hypothetical protein	11079	12192.7	6786.31	5798.63	1934.72	1549.61	2630.91		585.482	467.208	504.949	456.964	115.912	72.4042	158.312
CMF017C	similar to glutaredoxin	1961.33	2321.15	1947.48	1595.92	1578.35	1651.97	2057.63		163.531	184.85	106.646	100.368	72.807	110.422	136.993
CMF018C	probable nicotinamide mononucleotide adenylyl transferase	3983.19	1903.91	1871.61	2140.75	3084.86	3440.49	4003.58		138.404	104.625	109.838	101.021	57.8558	15.5136	166.742
CMF020C	probable NADPH-dependent FMN and FAD containing oxidoreductase	1403.27	1888.49	1607.64	1489.07	947.877	1220.87	1355.72		26.5496	90.3919	35.6109	40.8998	28.0161	35.8578	10.9106
CMF021C	hypothetical protein, conserved	13693.2	9072.29	7773.25	8013.18	10021.7	16924.3	18137.3		601.512	375.834	248.174	374.686	872.545	1276.26	1473.76
CMF022C	tRNA pseudouridine 55 synthase	684.351	546.789	740.208	786.748	660.624	630.989	596.672		6.77375	11.4201	26.3464	41.5087	37.5496	10.5203	27.5443
CMF024C	hypothetical protein, conserved	532.867	930.239	1579.85	2614.08	1258.33	899.057	765.793		19.4334	5.99325	36.981	32.2783	32.7051	4.01981	6.06318
CMF025C	hypothetical protein	12963.7	12678.5	14732.3	13007.5	7638.97	9078.09	15775.8		445.288	292.153	269.641	454.152	431.679	590.292	478.364
CMF026C	hypothetical protein	1125.44	1086.25	658.932	508.166	462.887	463.756	624.519		14.4317	4.37293	20.0926	15.0559	1.88721	12.5378	17.9019
CMF030C	hypothetical protein	3762.82	4195.68	4434.82	4695.3	4492.51	4001.67	4380.24		102.624	34.9754	165.511	208.591	149.17	111.275	200.904
CMF031C	hypothetical protein	146.731	183.081	188.873	249.852	123.176	108.294	144.894		8.38084	8.48586	11.7755	14.939	3.62353	1.55844	9.79452
CMF032C	hypothetical protein	967.002	3045.89	5145.02	6312.27	3369.25	3018.24	2159.85		57.2571	112.221	90.8873	128.365	140.166	176.44	91.2986
CMF033C	nucleolar RNA helicase II/Gu	20768.5	20257.9	18169.8	19710	16836.4	18530.9	17716.5		1224.49	32.7652	509.188	628.045	555.129	336.282	489.198
CMF035C	hypothetical protein, conserved	958.244	1499.06	1725.09	1491.43	1080.31	1042.07	1118.26		32.9619	67.1558	83.6733	33.1666	49.4238	33.7008	75.6953
CMF038C	similar to sedlin	1083.1	1307.26	1137.34	874.39	841.291	868.905	1105.9		30.0649	29.0837	42.4508	54.9641	62.6105	47.495	91.4986
CMF039C	hypothetical protein, conserved	1657.91	1815.46	1547.45	1417.3	1270.65	1364.91	1724.25		70.7532	12.8669	18.3274	32.0926	70.061	23.3223	35.263
CMF040C	hypothetical protein	973.614	1132.42	907.507	968.211	982.339	889.612	1053.2		27.315	7.57247	20.107	14.1401	30.4315	36.8618	37.5491
CMF042C	similar to programed cell death protein 5 (TFAR19)	793.99	713.265	686.333	571.754	519.778	536.144	634.289		16.8339	19.3288	14.5242	11.7418	10.7825	16.2669	26.9083
CMF043C	probable glutathione synthetase	6607.09	6151.44	5826.93	3841.45	2950.94	3895.71	5339.67		109.269	50.0799	96.9454	100.185	38.3233	70.787	38.214
CMF045C	probable alpha-1,2-mannosidase, endoplasmic reticulum	20.1164	29.8722	4.4815	8.03124	9.17543	13.9215	12.7948		21.4587	30.9918	0.298321	1.02108	1.38342	6.8581	2.93392
CMF046C	similar to beta-tubulin folding cofactor D	2126.03	1500.01	1759.52	3305.31	4430.67	2727.63	2067.83		49.5563	18.0341	48.4161	67.3758	127.192	34.4003	83.0196
CMF047C	probable mercaptopyruvate sulfurtransferase	2466.42	2480.72	2095.52	1400.2	1223.71	1279.84	1958.89		132.713	103.772	40.0646	55.1117	46.1518	49.4151	57.2786
CMF048C	similar to E3 ubiquitin protein ligase Itch	31.0824	35.0534	23.8613	27.5929	19.0039	20.8418	18.4588		1.4668	9.55909	7.55521	2.68455	2.39576	4.85077	3.58178
CMF050C	similar to ribulose-1,5 bisphosphate carboxylase/oxygenase large subunit N-methyltransferase	2015.77	3570.47	3971.71	3559.16	1475.72	1586.59	2242.72		64.9273	102.545	83.7334	142.558	65.6277	63.7223	66.6722
CMF051C	probable calcium/calmodulin-dependent protein kinase	3190.59	3428.67	4683.78	3752.4	2745.22	2629.65	2391.06		60.4443	34.9491	191.11	169.108	76.1219	79.5364	52.6442
CMF052C	hypothetical protein, conserved	986.011	1295.32	1151.17	698.862	550.57	552.214	750.644		39.6892	77.2741	82.737	66.8941	37.5944	32.0938	52.4255
CMF053C	similar to hormone-sensitive lipase	309.521	584.553	595.78	393.474	295.459	365.619	507.459		21.0447	47.4594	30.8839	35.51	14.9068	14.2416	28.4929
CMF055C	GTP cyclohydrolase I	1966.56	1884.3	1269.5	613.286	695.402	1092.7	1477.29		65.1591	62.9167	8.77453	30.2087	7.72381	38.5072	11.3032
CMF056C	NADH dehydrogenase type II	26581.4	17108.9	9846.83	13022.7	19862.8	13906.9	11943.2		619.171	185.742	139.348	379.162	1200.51	810.226	541.769
CMF057C	hypothetical protein, conserved	99.5744	83.6351	198.748	159.864	159.719	174.594	128.739		8.71125	8.04618	7.57701	4.7822	12.7512	3.201	5.0493
CMF058C	probable zinc transporter	2127.99	2669.61	3515.04	3952.73	2627.57	2378.84	2608.84		111.623	436.09	275.001	286.866	173.743	136.096	202.357
CMF059C	hypothetical protein, conserved	2758.63	3434.29	3597.06	3060.54	2851	2627.5	2645.62		96.5055	167.804	154.424	143.564	86.1979	44.9025	75.6592
CMF060C	similar to dishevelled associated activator of morphogenesis	462.996	283.438	220.469	278.601	360.649	357.288	344.179		7.18626	2.00375	10.6833	13.8423	23.8472	7.94606	16.7688
CMF061C	hypothetical protein	946.576	660.317	702.362	641.194	840.655	941.074	1106.59		35.7745	18.7824	22.1582	35.086	20.8872	27.0035	48.1423
CMF062C	mitochondrial general import pore subunit Tom40	5168.02	4477.7	3281.8	2909.87	3816.13	3219.47	3048.31		232.943	152.798	88.3894	121.645	170.502	117.965	84.1747
CMF063C	hypothetical protein	806.517	677.712	749.522	709.875	811.858	715.221	792.983		16.1197	21.9368	31.4468	32.5843	46.0773	38.7467	14.644
CMF065C	mitochondrial ribosomal protein L3 precursor	11816.9	8698.76	7655.38	7607.11	9761.55	10386.6	10251.9		248.105	82.1184	104.473	96.482	285.064	262.088	329.63
CMF066C	flavin-dependent tRNA:m5U methyltransferase trmFO	2431.5	3229.71	2827.24	1899.24	1432.24	1611.14	2046.2		216.502	282.819	232.227	162.35	135.768	94.1957	159.443
CMF067C	hypothetical protein	7696.95	5682.03	6674.87	8598.9	9584.89	8174.55	6174.19		279.776	52.6979	237.289	488.965	333.014	401.669	48.4615
CMF068C	2-oxoglutarate dehydrogenase, E1 component	813.79	781.501	960.521	718.336	653.865	616.634	803.537		29.4488	17.8352	24.918	13.3783	43.511	37.0388	12.2067
CMF069C	chromosome assembly complex Condensin I, subunit H	253.647	98.0436	166.294	334.38	1817.24	3182	1029.78		6.95275	7.65438	6.06472	9.06733	40.2569	54.9202	10.2334
CMF070C	probable mannosyl-oligosaccharide glucosidase	5677.41	5707.23	5522.11	3361.76	2869.83	3320.09	4183.37		544.517	372.854	376.476	293.85	229.118	173.05	337.43
CMF071C	hypothetical protein	855.4	642.903	1171.12	1586.99	1920.8	1667.52	1194.18		18.0403	18.2328	37.0673	18.7802	117.882	52.1271	53.8925
CMF072C	glutamate decarboxylase	5978.68	6134.6	6066.94	5190.98	3234	3081.21	3286.47		166.49	184.881	249.957	276.552	185.161	122.496	176.591
CMF073C	probable high-affinity potassium transporter	3556.26	6040.65	9538.99	17401.3	5388.34	5053.18	5193.59		96.0421	282.93	602.392	1266.76	245.6	325.035	257.23
CMF075C	hypothetical protein, conserved	364.114	388.545	290.54	277.846	264.861	242.72	264.911		27.8821	7.24003	40.3287	3.14766	4.84906	1.99549	8.99101
CMF076C	similar to dnaJ protein	3123.71	4244.96	4298.09	5209.67	4417.42	4243.58	3913.22		83.9275	77.2537	48.8078	41.3057	128.826	51.0705	130.193
CMF078C	26S proteasome ATP-dependent regulatory subunit	9071.77	8762.2	12050.7	34224.3	20894.3	14541.3	12224.1		209.041	110.703	425.021	616.842	670.182	178.344	165.807
CMF079C	hypothetical protein, conserved	1055.73	1176.84	1286.89	1278.16	1259.21	1129.02	1334.56		99.7757	71.8165	89.9019	83.2467	106.077	86.3256	105.187
CMF080C	hypothetical protein, conserved	286.389	401.679	543.48	308.391	188.251	334.935	235.689		15.2928	6.15919	11.2077	5.79354	8.82848	6.83929	8.79481
CMF081C	hypothetical protein	3543.12	2783.85	2885.42	3242.02	3465.83	2872.97	3658.03		245.64	216.624	289.049	349.062	324.243	174.662	354.077
CMF082C	similar to oxygen regulated protein precursor	1516.73	1758.44	1954.53	2288.87	1804.84	1648.05	1474.08		75.0788	79.4278	91.3427	101.073	76.1559	20.6735	64.7603
CMF083C	adaptor-related protein complex 1, gamma subunit	1302.36	1283.41	1291.69	1194.59	1256.27	1206.55	1227.3		40.8135	59.2194	64.293	75.1041	37.3619	17.7733	41.9561
CMF084C	Sm protein D1	1254.28	1411.7	1366.85	1900.05	1288.52	1098.28	1148.43		11.3498	42.1159	43.9925	17.2916	27.972	9.00991	25.6864
CMF086C	probable myo-inositol dehydrogenase	19498.6	12169	16333.5	27035.6	29269.3	24384.1	20049		931.498	200.726	137.964	774.117	2002.44	1938.66	779.404
CMF087C	hypothetical protein	2588.46	3095.37	3980.39	2675.73	2411.62	3277.76	2641.44		353.753	164.253	258.148	153.883	232.306	148.802	255.765
CMF088C	hypothetical protein	902.412	807.918	630.134	649.148	716.881	696.935	721.672		20.0933	23.6385	7.34706	10.5562	42.4464	10.3998	14.9382
CMF089C	1-deoxyxylulose-5-phosphate synthase	6773.26	6497.87	7122.83	4574.69	7029.77	7539.73	7280.51		262.798	154.543	255.172	193.428	335.998	319.519	311.226
CMF090C	probable phosphatidylethanolamine methyltransferase	521.922	822.648	824.809	569.919	562.898	454.022	469.083		1.16252	32.8239	40.7491	15.9879	16.2408	18.4912	12.3074
CMF092C	hypothetical protein	114.307	135.787	2099.75	15745.1	16879	3809.65	1082.89		7.07405	37.2825	91.4369	666.642	530.716	126.571	93.2098
CMF094C	hypothetical protein, conserved	4919.85	4624.36	5508.6	6002.26	7407.21	5785.74	5619.2		301.653	330.212	391.285	601.183	845.782	432.134	390.938
CMF095C	TATA-box binding protein	15143.8	12096.3	13243.9	13413.5	17051.6	15901.1	16539.4		153.248	411.338	245.795	58.4124	502.809	535.976	492.418
CMF097C	D-ribulokinase, ribitol kinase	3791.49	8227.82	7837.39	7334.61	3416.02	3389.86	4294.46		236.499	329.014	490.366	528.516	174.449	96.3232	275.574
CMF098C	similar to glycine cleavage system H protein	53703.1	68450.9	50327.4	38059.7	25031.5	39275.1	44124.8		2267.44	4562.37	2797.66	2502.76	949.842	1237.33	2592.11
CMF099C	casein kinase-related protein	778.769	917.183	1280.87	1342.96	1188.77	1016.91	1149.89		20.9836	53.1503	35.9453	76.1588	49.289	30.4054	60.279
CMF101C	similar to Muconate cycloisomerase related protein	1427.87	600.346	9552.5	27952.4	59164.6	29026.5	4209.97		55.8386	12.2112	159.084	753.08	2793.48	883.918	97.2846
CMF102C	similar to cell division cycle protein cdc16	538.556	711.42	629.555	644.091	567.626	495.445	489.757		26.6884	12.8697	28.8894	5.47371	45.235	46.9452	24.6628
CMF103C	clathrin heavy chain	5345.86	5856.64	6901.95	7395.05	6213.72	6399.19	5840.62		222.9	302.184	537.547	573.556	221.972	150.944	283.328
CMF104C	similar to Tsi1-interacting protein TSIP1	1591.03	1334.79	1016.56	1030.94	1169.44	1164.2	1349.11		145.147	114.863	85.204	51.9136	116.239	72.8056	72.4758
CMF105C	similar to MtN3-like protein	3443.45	3411.7	4196.97	4630.53	5184.91	4427.83	3767.18		13.4682	224.265	115.709	102.204	211.995	87.2777	178.126
CMF107C	hypothetical protein	316.569	273.479	174.845	195.956	230.039	212.398	199.266		2.06057	8.35619	3.36834	3.19252	6.72599	11.409	3.07757
CMF108C	similar to cleavage stimulation factor subunit 2	214.614	196.652	194.121	162.313	179.656	157.89	162.526		6.16233	12.2138	10.206	5.38213	2.74497	19.3513	5.72387
CMF110C	replication factor C subunit 2	692.284	1154.77	1010.02	1154.51	1500.23	770.582	495.532		40.9439	91.3311	90.5001	116.274	54.6611	62.7501	61.8649
CMF111C	similar to putative vesicle transport protein	1319.13	1649.47	1661.2	1843.51	1661.12	1281.37	1121.91		62.4909	72.4084	126.492	93.8332	65.1723	37.8594	72.1766
CMF114C	probable calcium/calmodulin-dependent protein kinase kinase	3459.14	3847.23	4192.61	5698.27	5339.47	4675.36	3902.16		350.41	90.9162	87.8659	110.576	191.896	122.3	60.8383
CMF115C	hypothetical protein	380.408	474.427	485.898	687.046	559.004	500.081	541.277		13.8621	23.712	4.08523	22.4365	15.4722	5.85322	11.4262
CMF116C	unknown iron-sulfur protein	660.558	553.378	835.383	607.604	602.41	573.16	694.211		29.3185	22.6035	29.6077	20.9898	23.6497	20.5338	44.5117
CMF117C	phosphoribulokinase	98602.3	125096	88455.4	63943.4	40269.6	52386.3	75314.2		5745.53	3570.8	2293.88	2072.03	1284.77	1344.13	2481.19
CMF118C	similar to serine/threonine protein kinase AKT	388.559	561.831	388.082	271.48	165.855	197.979	272.697		28.3008	4.42592	14.0655	12.4839	13.9961	22.6552	7.66189
CMF120C	hypothetical protein, conserved	1034.16	1779.36	4413.08	3192.35	1890.19	1932.43	2231.16		48.3513	45.1839	62.5907	88.0733	66.4835	38.7024	82.8913
CMF121C	alpha-xylosidase	4756.89	4147.28	4400.17	4350.84	4562.33	4040.79	3527.63		370.631	219.593	414.646	371.269	336.729	243.29	229.305
CMF122C	similar to nitrogen fixation associated protein HesB	627.893	804.061	520.23	935.686	694.068	837.454	927.052		11.2975	40.0754	7.32729	12.5589	8.88193	36.4541	36.9576
CMF123C	similar to maleylacetoacetate isomerase	2808.04	2501.53	2007.03	1973.84	2020.87	1990.86	2182.74		19.878	109.271	66.3355	40.5296	45.2419	17.0742	46.7812
CMF124C	hypothetical protein, conserved	3979.9	4134.38	3998.11	3211.13	4053.51	4563.98	5163.72		56.5115	76.0556	78.0814	97.6136	27.5615	66.7892	100.86
CMF125C	probable RNA helicase RH2	1674.09	1632.7	1362.54	1683.55	1415.65	1295.42	1663.62		50.9713	16.97	39.2354	27.5147	27.7689	59.6451	34.6774
CMF127C	probable DNA polymerase alpha, subunit B	156.876	17.4945	180.679	700.486	1701.59	629.186	205.854		17.5947	3.86619	9.69752	52.2175	118.956	35.4756	14.7946
CMF128C	probable kynureninase	1385.58	888.134	752.367	723.712	1469.56	1434.67	1484.92		77.557	63.6568	34.5788	33.8042	80.0328	66.802	44.5848
CMF129C	mitochondrial chaperonin hsp10, precursor	35507.5	35427.4	45857.7	65342.6	37945.9	32190.1	23304.4		481.683	1094.44	473.243	2080.92	2328.24	1128.08	359.391
CMF130C	hypothetical protein	10.1816	5.28831	8.22057	52.8485	382.939	297.723	82.5981		1.07485	1.24576	1.19744	4.23063	14.0446	25.4263	8.19999
CMF131C	hypothetical protein	1775.45	1542.96	1586.52	1644.77	1698.72	1516.51	1593.61		23.3549	37.9379	22.0507	15.6241	15.1152	41.3937	42.81
CMF133C	ethanolaminephosphotransferase	2294.69	2521.18	3053.09	3436.11	3187.16	2624.33	1693.6		56.6908	105.536	50.5887	54.6902	73.7535	37.153	72.6707
CMF136C	similar to UDP-N-acetylglucosamine pyrophosphorylase	3981.09	3184.9	2504.73	2242.38	2954.68	2677.23	3303.27		189.732	131.334	107.233	94.2734	161.459	133.236	192.998
CMF138C	hypothetical protein, conserved	3585.3	3637.27	2336.96	1510.64	1129.96	1626.55	2775.45		167.513	997.28	131.317	109.72	93.3641	123.252	188.829
CMF139C	serine/threonine protein kinase SNF1	5775.42	3885.68	2864.79	5964.44	7354.15	6354.15	6514.04		865.456	282.478	232.274	554.079	843.209	325.368	548.446
CMF141C	similar to prefoldin subunit3	2891.68	2958.97	3711.32	4852.35	4258.43	3267.61	2740.59		71.8764	40.6544	37.5826	41.7743	151.259	29.4827	48.6401
CMF142C	hypothetical protein	730.179	572.054	356.049	337.208	534.073	515.012	493.592		56.0306	33.6986	31.2237	20.0234	40.5929	24.652	28.0835
CMF144C	hypothetical protein, conserved	25451.1	24085.8	53496.9	77246.4	54435.3	49054.8	50661.4		1331.8	199.141	2090.01	538.632	3268.57	3181.85	4232.84
CMF146C	similar to phosphate/phosphoenolpyruvate translocator precursor	12838.3	12862.7	12384.5	14717.6	20676.2	16578.3	16093.3		112.681	97.8465	391.867	270.425	158.236	346.595	563.264
CMF147C	hypothetical protein	7187.55	7790.99	5412.06	3543.03	12167.2	12339.1	4973.57		259.269	239.736	254.244	53.0972	895.548	369.165	142.467
CMF148C	hypothetical protein	1443.77	1358.54	1542.98	1830.92	1594.3	1473.83	1840.16		52.1434	82.3972	130.663	171.377	71.1602	96.8905	168.48
CMF150C	B regulatory subunit of protein phosphatase 2A	1950.67	2528.55	1712.28	808.645	519.906	623.886	837.377		129.739	132.716	60.6973	33.1526	27.2566	45.3175	49.6654
CMF152C	3-hydroxyanthranilate 3,4-dioxygenase	852.693	734.798	768.496	885.023	798.578	908.322	900.636		22.12	15.2125	25.4958	16.1518	11.4936	27.0901	21.5641
CMF155C	hypothetical protein, conserved	1295.85	1088.58	1536.37	1783.15	1531.41	1469.2	1608.33		35.3394	184.375	34.8366	55.2266	11.2104	28.2034	14.3941
CMF156C	cystathionine gamma-synthase	44172.6	41743.3	36043.3	33536.2	32530.4	35445.4	33641.7		1006.49	1913.44	686.567	372.19	2101.81	1867.94	2348.22
CMF157C	probable U3 snoRNP component Utp7p	209.501	324.564	339.095	268.871	185.345	187.44	179.467		9.2466	4.74382	12.3338	6.03625	12.3805	2.54376	14.3904
CMF158C	dihydroneopterin aldolase	345.372	355.779	324.601	288.581	209.355	215.901	272.897		16.5311	13.3456	12.1546	11.9316	16.1128	16.3307	6.32463
CMF159C	AAA-metalloprotease FtsH, mitochondrial precursor	1528.87	1379.3	1649.88	1291.41	1087.71	1116.61	1258.81		78.1319	16.4952	50.9277	22.5857	54.4483	19.3953	19.1209
CMF161C	similar to cleavage and polyadenylation specific factor 4, 30kD subunit	2206.4	2044.68	2010.76	2616.96	1332.66	1569.16	1270.14		84.931	69.5977	16.1832	75.46	55.1541	67.4928	52.8715
CMF162C	similar to general negative regulator of transcription cdc39	1749.84	1726.53	1546.26	1315.73	1328.96	1114.04	1319.36		38.7188	26.2701	51.3784	91.0086	51.6945	19.5715	28.1428
CMF163C	similar to heterogeneous nuclear ribonucleoprotein H3, isoform a	2822.28	2220.65	1504.62	2064.28	2698.09	1861.96	1315.48		116.919	48.3189	46.2551	49.9688	154.737	78.3321	63.333
CMF166C	hypothetical protein, conserved	771.202	893.299	878.525	699.732	714.041	619.939	787.767		8.82907	44.4497	43.6038	52.9704	45.1552	47.8059	28.8626
CMF167C	hypothetical protein	501.808	540.115	425.402	270.834	284.636	287.232	401.954		34.0255	53.7972	33.5776	40.4237	28.9515	29.319	34.8601
CMF168C	similar to autoantigen	4164.41	5040.87	3924.75	3851.97	3836.51	4051.89	4561.48		223.087	238.851	181.367	233.738	298.496	275.178	349.352
CMF169C	hypothetical protein	105.605	217.078	72.7102	25.8485	36.1265	20.5717	14.9187		3.32603	4.23125	3.78625	6.42974	4.35257	4.15229	1.98713
CMF170C	vesicle coat complex COPII, subunit Sec23	5887.13	6359.97	6890.89	7565.45	6752.78	6980.12	7097.43		104.691	53.4298	150.588	202.293	115.657	284.714	19.687
CMF173C	DNA replication licensing factor MCM5	118.883	159.435	993.504	6161.23	12781.1	2633.68	610.139		2.44064	6.88798	34.47	154.829	764.521	183.563	25.5538
CMF174C	similar to tight junction plaque protein Symplekin	4279.16	3879.27	4723.97	3841.48	2440.21	3636.46	4289.8		229.241	289.886	199.258	109.402	37.8337	43.4454	72.4566
CMF176C	similar to lysophospholipase II	772.007	775.042	540.362	346.853	606.759	532.925	613.259		63.2573	36.8308	15.9414	17.3485	51.6331	30.9898	22.2723
CMF177C	similar to polymyositis-scleroderma overlap syndrome associated autoantigen	2494.09	4297.94	3605.14	1907.76	916.643	999.683	1869.87		192.072	329.538	243.083	199.846	46.2231	25.8756	100.582
CMF178C	glutamyl-tRNA amidotransferase subunit B	2577.11	3686.04	3603.75	2767.98	1632.99	1486.14	1725.35		93.6241	131.235	214.547	168.665	33.8133	35.6424	89.5177
CMF179C	hypothetical protein, conserved	367.54	342.518	379.226	303.941	227.865	242.205	246.091		7.83293	13.0217	12.3755	12.6832	15.0623	8.92051	5.37513
CMF180C	hypothetical protein	788.843	757.48	631.075	664.278	532.831	519.996	615.391		27.0875	18.0368	6.28867	39.4799	14.903	17.2036	10.494
CMF181C	small GTP-binding protein of Rab family	1810	1907.4	1773.03	1771.01	2547.62	1940.85	1392.4		84.4498	52.8866	36.2426	7.73356	46.3276	55.5563	52.2214
CMF182C	aminopeptidase N	6427.32	6057	4646.12	3184.05	2568.05	2716.94	4068.22		141.545	82.8366	70.8143	91.9474	173.131	220.998	298.652
CMF185C	1-acylglycerol-3-phosphate O-acyltransferase	3346.36	3270.13	2065.64	1389.3	1281.43	1461.94	1772.49		195.94	338.378	135.799	83.1294	110.652	83.6168	91.5675
CMF187C	similar to ubiquitin-conjugating enzyme E2 variant	1409.94	4921.11	2191.08	705.24	62.6952	188.991	818.331		40.3614	192.633	150.505	48.4823	3.26657	9.07444	51.1376
CMG001C	similar to RNA helicase	1215.4	1261.02	1184.5	861.501	823.25	785.995	883.643		71.7718	46.552	108.254	15.2864	12.5174	31.901	13.2258
CMG003C	similar to ubiquitin conjugating enzyme E2	1581.31	1444.78	1956.25	1945.62	1137.92	1251.46	1417.7		74.2238	38.6524	17.1081	110.698	41.8305	36.2357	61.3247
CMG004C	mitochondrial F1FO ATP synthase subunit ATP5	3420.47	4021.29	5120.85	4796.57	4098.79	3667.15	3295.69		29.9847	90.3319	119.424	104.109	84.1939	45.7987	24.4922
CMG005C	chaperonin containing TCP1, subunit 6a (zeta)	703.391	983.96	446.933	484.808	464.43	451.435	397.665		15.5228	6.32224	8.53314	10.8902	7.61641	29.6356	9.36889
CMG006C	hypothetical protein	666.375	774.249	794.25	809.95	589.474	530.046	553.593		28.7818	20.5633	22.0583	33.1911	14.4673	15.1174	11.1908
CMG007C	phosphatidylinositol transfer protein	1578.54	2010.41	1557.89	1890.73	1677.9	1647.04	1567.21		57.1594	44.6203	73.7515	60.4396	67.8944	53.8756	50.9806
CMG008C	unknown Zinc finger protein	6287.41	6053.83	9782.53	10662.8	14311.3	11355.8	9713.91		108.817	242.331	192.668	288.694	329.201	360.331	332.784
CMG009C	similar to glucose inhibited division protein B (gidB)	291.434	326.326	234.963	233.142	208.47	155.913	170.637		10.6172	8.38394	10.3324	9.78773	4.47834	8.52394	15.7999
CMG010C	similar to TFIIE large subunit	231.596	169.38	103.695	68.5605	94.8221	86.1502	105.495		15.9634	7.15235	6.12815	4.48246	13.2118	9.16964	6.26423
CMG011C	hypothetical protein	8.79614	8.83285	6.2339	7.05215	6.7297	8.58182	6.44221		5.05083	3.94616	3.25481	2.04613	1.55005	1.08505	1.82753
CMG012C	hypothetical protein	3712.15	3139.04	3242.9	2984.06	3290.16	3003.97	3614.86		82.4852	429.636	41.5297	5.45533	55.9068	45.3782	66.691
CMG014C	similar to G10 protein	257.951	432.866	449.435	414.758	246.349	222.943	210.862		2.7171	11.6633	10.9869	7.42735	8.32385	14.4839	5.69942
CMG015C	hypothetical protein	163.654	72.9847	49.0581	548.37	4733.67	6089.69	1629.46		2.12944	7.79656	5.69402	17.1427	53.5315	141.156	41.8365
CMG016C	hypothetical protein, conserved	308.807	310.768	346.401	332.341	306.534	342.497	337.838		1.09475	6.76056	8.21635	0.790786	13.6738	2.58829	6.39276
CMG018C	nitrate transporter	1246.12	5068.2	25170.7	28124.7	9434.69	5107.13	7689.88		73.7143	189.091	1238.74	1276.09	638.856	208.087	409.711
CMG019C	nitrate reductase	474.565	1260.11	13857.7	19170.7	4779.2	2973.68	4531.13		42.3406	50.4986	324.503	526.229	232.553	157.021	168.749
CMG021C	sulfite reductase (ferredoxin) (NITRITE)	88.843	44.8363	104.558	180.734	141.241	90.536	46.9742		4.02791	8.71241	1.15249	10.8894	5.01713	4.39965	1.96601
CMG022C	hypothetical protein	20.4646	27.0003	37.8171	29.214	18.8684	52.5969	45.7433		7.39941	6.75907	1.48928	3.77355	2.63576	5.13468	3.54123
CMG023C	adenosylmethionine-8-amino-7-oxononanoate aminotransferase	10271.8	9325.15	9063.14	7225.1	7202.31	6305.94	8373.45		404.705	490.68	429.5	517.982	319.133	312.328	487.161
CMG025C	unknown RNA binding protein	789.664	525.895	553.339	491.08	542.92	571.857	806.682		4.12625	19.1773	32.0169	25.0717	13.5784	36.8183	25.2704
CMG027C	hypothetical protein, conserved	271.899	186.032	186.256	398.574	491.244	461.415	233.404		19.529	17.9001	15.4046	30.7759	44.1529	17.3253	16.7592
CMG028C	similar to meiotic nuclear division protein Mnd1	73.9082	59.9944	201.577	3201.91	8911.49	2339.07	586.006		9.60853	43.357	11.4103	121.383	570.616	109.979	22.2613
CMG030C	similar to beta-tubulin folding cofactor E	5382.24	4213.25	4380.33	5099.2	6509.9	5508.8	5497.13		87.8434	247.759	172.757	249.458	307.939	214.632	238.637
CMG031C	hypothetical protein, conserved	5386.07	6624.52	5944.51	5918.51	5780.31	5156.69	4650.69		202.498	228.177	62.6226	129.394	257.283	254.321	129.475
CMG032C	hypothetical protein	1208.98	1151.23	1048.99	1560.27	1948.26	2394.29	1617.39		45.8603	67.8164	87.0702	152.406	115.408	101.003	113.661
CMG033C	mitochondrial intermembrane space complex subunit Tim10	3782.82	3125.21	2357.45	1544.42	1763.95	1943.4	2527.03		128.574	111.493	136.434	60.7553	77.6589	45.7295	111.8
CMG035C	probable Ran GTPase activating protein	445.672	588.752	580.735	583.318	454.149	485.078	427.988		32.4351	33.6373	25.8364	29.5063	46.0578	19.7116	15.5414
CMG036C	similar to WD-repeat protein	4926.9	5298.47	3703.94	5467.94	3622.83	3259.54	3722.8		170.93	118.06	55.559	191.614	128.819	42.1398	83.4767
CMG037C	hypothetical protein	7.88968	8.00605	4.17414	7.54805	7.75819	6.35699	5.51528		4.09374	5.72008	0.31659	2.74251	4.49735	1.98061	1.48079
CMG039C	aspartyl aminopeptidase	1470.07	1810.38	1674.8	1657.09	1256.15	1221.11	1400.69		67.9544	57.7874	81.2965	78.853	50.079	26.6139	47.4824
CMG040C	hypothetical protein	5.64741	29.9044	5.37803	4.1354	4.86112	17.5277	4.25291		1.40344	33.4707	2.0079	0.317445	0.573543	17.7557	0.456447
CMG041C	unknown permease	1380.5	1476.88	1265.42	694.758	549.378	573.469	740.521		60.7242	27.5705	25.9733	7.01653	16.1971	37.2298	11.9774
CMG042C	ubiquitin-specific protease	1155.22	782.599	961.733	1273.14	1409.15	1157.7	998.022		52.6389	4.03693	4.47036	49.4711	85.4266	24.7297	60.102
CMG043C	tryptophane--tRNA ligase, cytoplasmic	685.743	632.766	635.658	511.939	570.126	461.963	411.711		80.258	38.1047	24.0584	115.396	68.973	15.6989	11.2391
CMG044C	pre-mRNA splicing factor ATP-dependent RNA helicase PRP22	1232.63	1167.74	1154.96	1002.72	1011.03	1018.32	1169.34		12.4847	55.0746	26.1845	25.4317	15.5996	16.6446	28.4271
CMG045C	hypothetical protein	2671.41	2575.38	2932.61	2714.35	2731.97	2714.32	2769.53		34.2675	265.922	27.6559	35.87	132.958	60.341	93.8247
CMG046C	hypothetical protein	827.544	581.015	742.115	790.344	949.068	622.573	676.231		27.0288	13.2516	27.4638	25.3175	34.5509	18.449	20.3573
CMG048C	coatomer protein complex, subunit beta	10412.8	9186.53	10291.5	11869	16558	12391.6	10877		543.177	277.089	211.587	465.454	1156.59	501.214	144.479
CMG050C	alpha-galactosidase	17750.1	20985.2	19178.6	14888.9	17422.4	18329.8	22942.5		1697.33	1927.18	499.885	855.728	1663.29	975.242	2130.07
CMG051C	similar to sucrose-phosphate synthase	613.46	1665.78	2367.55	2552.95	671.739	509.327	587.643		23.7314	412.947	46.6337	57.8296	31.8571	22.0692	22.8685
CMG052C	MYB-related protein	399.388	462.479	466.923	494.3	348.308	371.003	499.694		37.9448	32.9672	30.7173	42.7975	6.16433	22.2969	58.7579
CMG053C	hypothetical protein, conserved	155.9	142.743	191.492	201.577	279.532	160.745	143.894		11.9011	9.62599	3.62049	12.1872	14.6111	4.50542	7.15818
CMG054C	hypothetical protein	1918.09	1511.72	1505.04	1132.85	1446.75	1324.11	1593.65		89.7134	96.2852	87.2814	44.6989	86.7094	39.1061	92.5954
CMG056C	DNA topoisomerase III alpha	2008.54	1317.29	1078.62	881.434	1143.34	1347.81	1628.88		163.181	22.6803	34.2433	40.5309	56.1517	30.3712	63.8593
CMG057C	40S ribosomal protein S20	56076.9	45110.6	43168.7	27702.2	24657	27803	33807		6176.69	4197.27	3725.84	2403.16	1722.01	1981.18	2524.21
CMG058C	unknown transmembrane protein	5826.67	6430.06	3515.18	946.266	1450.29	2676.2	4217.95		215.742	152.743	114.566	13.7727	35.7206	49.455	100.026
CMG059C	hypothetical protein	20978	22418.9	16722.1	13080.2	15949.9	16353.4	17528.7		813.127	102.619	582.932	514.946	806.74	761.023	869.984
CMG062C	mitochondrial ribosomal protein S16, precursor	3511.09	4471.92	5299.97	4187.18	3955.12	3805.59	4721.18		54.3684	204.777	240.231	179.74	147.406	124.671	223.697
CMG063C	similar to RNA helicase II binding protein	1016.92	1010.7	1258.5	1236.71	1197.55	1094.75	1233.02		70.622	90.7512	118.835	101.732	79.3212	65.1504	82.0843
CMG064C	cytochrome c oxidase (Complex IV) assembly protein	1506.43	1896.97	2040.45	2980.59	2246.54	1770.35	1704.51		41.759	70.0821	98.2507	141.323	7.90417	17.9476	34.8124
CMG065C	hypothetical protein	710.75	497.295	468.722	366.045	495.732	596.23	670.176		20.8267	9.53653	24.0757	3.59918	18.0088	22.8908	5.4527
CMG066C	aspartate aminotransferase, HisC in bacteria	9114.34	4693.51	5594.72	5797.86	8783.95	6922.81	6356.29		140.077	125.712	40.8423	116.402	52.8384	196.892	162.129
CMG067C	similar to mitochondrial carrier Yel006N	2201.95	2006.91	1740.51	1350.42	1375.09	2053.09	2649.32		60.8803	65.5285	63.8431	25.5469	76.9667	61.1367	133.517
CMG070C	hypothetical protein	1532.52	1382.09	1584.48	1580.86	1630.31	1591.67	1737.5		171.014	85.6622	108.492	134.759	159.71	97.8105	150.194
CMG071C	hypothetical protein	117.978	79.8896	76.8818	62.7531	61.9159	48.7346	71.6104		10.6271	11.8267	6.35316	3.74865	4.60922	6.1721	6.56352
CMG072C	hypothetical protein	1443.44	1049.74	1331.39	1526.01	1852.65	1811.76	1827.05		24.3126	43.8967	51.1355	70.687	128.372	123.018	78.7792
CMG073C	probable clathrin coat assembly protein AP180	12.2252	9.7808	12.6844	11.8285	16.4328	11.8904	10.9605		3.9003	4.187	10.8441	2.57542	2.43295	2.70054	3.72194
CMG075C	unknown kinase with aarF domain	2169.93	1399.41	2498.8	3823.67	5016.01	4568.18	3418.23		25.2914	65.1268	62.2821	96.8647	89.2432	62.26	160.35
CMG076C	hypothetical protein, conserved	12788.1	10827.8	9712.35	8280.46	8222.29	10600	13906.4		125.064	258.154	344.013	320.219	88.5181	241.447	664.636
CMG078C	hypothetical protein, conserved	332.329	128.328	66.56	532.62	6671.95	15977.3	3687.74		12.7698	5.02043	8.26999	19.8886	255.642	385.042	44.189
CMG079C	similar to DNA excision repair protein ERCC-1	1166.1	954.265	842.713	979.261	1270.56	1248.53	1209.04		22.1659	24.5498	21.2579	37.8092	53.5839	34.2444	36.9471
CMG080C	hypothetical protein	6873.75	5138.89	2570.28	1538.78	3139.04	4806.13	5721.08		59.162	149.782	199.522	117.108	175.438	237.894	201.859
CMG083C	hypothetical protein	3512.38	3440.55	2263.49	1586.35	1752.22	2762	4145.07		27.2145	108.721	25.9647	18.0751	30.0924	93.7883	41.3506
CMG084C	hypothetical protein	300.806	285.57	247.632	310.899	312.153	302.822	361.467		20.7251	14.9448	18.8228	16.0173	26.3354	30.6693	29.1156
CMG085C	similar to BET3 involved in targeting and fusion of ER to Golgi transport vesicles	2126.4	1848.25	1910.39	2344.96	2102.98	1788.31	2048.01		76.9479	84.7966	24.7036	131.892	85.9123	130.974	70.0869
CMG086C	aminomethyltransferase	31543.2	43288	33884.9	27741.4	5977.55	10222.2	24296.9		1540.78	3561.55	2221.37	1618.36	420.102	641.142	1352.46
CMG087C	similar to lysosomal sphingomyelin phosphodiesterase	1518.18	1709.01	1604.98	1306.2	1101.85	1158.48	1409.51		79.3739	32.6154	84.1924	39.0846	19.427	32.3327	48.7363
CMG088C	hypothetical protein	1270.26	1379.44	1642.86	1876	1296.71	1481.73	1164.8		32.2889	18.9205	60.3459	48.4218	8.08509	55.4759	6.94085
CMG089C	similar to respiratory burst oxidase protein	6456.3	4347.06	5294.36	4948.13	7802.48	6609.62	6087.68		337.946	172.668	206.42	121.242	410.004	386.905	408.324
CMG090C	hypothetical protein, conserved	1701.23	2224.52	2365.95	1768.78	1255.47	1230.2	1802.8		65.6775	73.4801	70.8652	73.3027	9.47338	26.155	57.2236
CMG092C	similar to periplasmic protein p19	4741.51	29661.2	86070.7	83403.6	22956.5	24143.5	39839.7		16.9517	271.123	5202.87	2088.65	723.144	281.511	664.191
CMG093C	proteasome regulatory particle subunit	5011.67	7040.62	7193.98	7831.93	5466.13	5078.68	4842.19		183.77	267.891	231.698	360.501	221.917	100.868	59.7081
CMG094C	hypothetical protein, conserved	4069.8	2949.78	3057.97	2356.74	2464.27	2610.69	3461.82		49.3682	162.628	65.0472	69.6087	72.8989	49.0571	60.869
CMG095C	similar to 6-pyruvoyl tetrahydrobiopterin synthase	1176.78	1368.72	1243.03	1845.36	1361.84	1235.82	1043.93		34.3176	26.7242	52.8981	52.2605	68.646	49.4116	14.5524
CMG096C	ribonuclease P protein subunit POP4	1283.03	1971.7	1592.04	1095.99	765.966	733.371	1112.56		46.5458	57.7615	48.0964	33.4287	42.5932	11.9367	16.9562
CMG097C	hypothetical protein	301.039	110.868	186.869	2126.58	6239.72	9707.9	3050.65		17.2807	52.7159	104.329	104.488	366.27	412.1	146.974
CMG098C	similar to COP-coated vesicle membrane protein p24	120.025	207.314	67.8903	34.9862	42.8271	30.8607	26.2109		9.54574	9.36932	2.44239	0.497534	2.34077	4.63827	1.7733
CMG099C	hypothetical protein, conserved	558.132	453.351	913.831	2255.03	4604.21	2816.98	1830.84		16.5153	6.01665	21.0861	59.7916	82.0214	46.4641	49.8536
CMG100C	hypothetical protein	103.403	27.2875	50.1808	25.9373	41.4831	65.9012	91.2311		5.84506	1.92672	29.2372	2.19621	1.93357	1.98527	5.94345
CMG102C	similar to zinc transporter	311.332	379.639	403.085	280.669	236.68	264.727	282.767		8.91807	22.4341	10.2291	7.64034	17.9813	7.43741	10.7406
CMG103C	similar to amino acid transporter protein	2495.3	2613.16	3197.04	3640.4	3598.42	3036.45	3267.29		52.4637	90.639	53.0093	78.4434	126.358	109.157	77.6205
CMG105C	probable WD-repeat membrane protein	11076.6	9725.5	11177	16458	21195.3	16716.3	13837.2		207.238	115.384	106.202	227.916	395.106	295.818	322.325
CMG106C	probable flap structure-specific endonuclease 1	1972.28	1871.51	2793.95	4594.66	5149.77	2834.01	1914.81		46.2077	68.2786	80.0693	29.5598	204.148	64.7638	111.677
CMG108C	similar to Raf/ATN-like protein kinase	2464.66	2503.39	2865.83	3450.06	2957.29	2878.1	3031.03		107.333	74.9638	42.3595	61.7727	118.515	57.6818	40.852
CMG109C	40S ribosomal protein S15	20180	19166.5	20815.4	14663.3	12073.2	15799.3	18913.6		45.9365	285.035	477.483	206.684	84.7314	355.135	318.104
CMG110C	probable phycocyanobilin:ferredoxin oxidoreductase	1357.04	3215.56	4825.04	2034.08	729.369	974.096	1738.22		60.5701	225.021	236.425	126.925	49.9872	51.5152	70.037
CMG111C	alanine--tRNA ligase (chloroplast)	18501	21839.7	22162.1	15006.8	10240.9	13911.7	20508.9		274.584	139.686	207.256	78.41	228.392	640.808	97.712
CMG113C	protein phosphatase 2C, with protein kinase domain	386.697	356.714	286.23	281.47	278.873	272.642	302.887		21.6825	17.4068	16.9508	5.26667	2.57788	6.97865	20.4575
CMG114C	hypothetical protein	3133.5	2176.49	1972.55	1720.26	2027.13	2421.17	2825.02		36.2462	25.935	49.4227	9.57977	61.5597	24.1422	33.2327
CMG115C	hypothetical protein	2207.04	2985.58	2879.68	1531.68	1129.29	1428.27	1709.42		100.085	99.3305	79.5574	52.6014	77.6056	37.2559	62.8875
CMG116C	hypothetical protein	8.88043	5.76188	5.37547	4.67976	5.13396	4.62729	5.08292		4.22649	1.46833	1.25731	0.666542	1.21058	0.627027	0.895176
CMG117C	hypothetical protein	194.324	192.428	240.997	170.487	154.407	161.502	176.03		8.06098	6.36919	6.23604	13.0528	7.14198	10.4555	8.49275
CMG118C	60S acidic ribosomal protein P2	20577.1	19246.5	16815.4	10785.1	9031.25	10946.1	15219.8		1177.23	1146.31	1117.54	542.531	863.652	797.317	1010.91
CMG119C	similar to histidine triad protein (HIT)	2525.67	1839.55	3261.25	3002.79	2604.16	2857.02	4703.64		35.2858	17.1225	15.3409	60.555	19.7419	128.65	78.0633
CMG121C	hypothetical protein	1167.25	1581.72	873.616	674.657	553.431	679.86	928.574		51.8667	47.93	32.7807	27.9337	5.07643	26.4229	44.415
CMG123C	aspartate-semialdehyde dehydrogenase (AsA dehydrogenase)	18351.8	20208.9	16623.6	11915.9	7927.87	10013	14959.4		445.764	231.343	452.136	139.91	255.904	264.346	340.391
CMG124C	GTP-binding protein of Obg-family	541.507	919.083	999.097	937.817	881.802	790.172	799.034		25.9751	24.5967	25.945	32.5306	31.0274	7.46796	10.7318
CMG125C	similar to peroxisomal membrane protein PMP22	46137.2	94095.3	67608.3	71659.3	29546.1	37599.8	55058.2		1748.56	3937.24	1029.45	833.565	908.42	1127.94	1558.66
CMG126C	similar to zinc finger protein	4056.41	3346.57	2695	1967.68	2345.03	2502.34	3563.19		134.39	60.4476	17.055	38.3125	141.745	144.24	94.7955
CMG127C	hypothetical protein	35.121	31.0416	23.2451	23.3288	23.1818	26.3664	30.9317		2.12093	17.7745	4.31012	4.07523	3.83861	1.61643	3.4554
CMG129C	MYB-related protein	8.1794	8.00479	24.5612	4.88291	4.85115	5.85265	24.7372		1.29008	2.93652	22.2056	0.989058	1.11752	1.43196	22.112
CMG130C	hypothetical protein	5653.68	7924.88	6039.27	8708.74	4258.04	4146.28	3744.17		95.1014	96.5454	171.501	106.07	60.1914	158.874	130.942
CMG131C	hypothetical protein	35.4684	44.2157	34.6069	25.714	17.2889	17.6615	23.0549		5.46582	7.24351	3.39768	2.43421	4.64818	3.10746	5.90987
CMG132C	similar to acetylpolyamine aminohydolase	19841	21755.6	22258.8	21686.1	11287.3	14049	19608.6		545.99	394.749	755.245	966.912	188.423	398.783	549.38
CMG133C	excinuclease ABC subunit B	80.3087	92.1608	116.296	105.091	73.9375	69.4553	61.5946		9.33846	7.16541	9.61409	7.34618	7.84265	3.75469	7.28528
CMG136C	probable ubiquitin-conjugating enzyme E2	4359.62	5525.7	4957.1	4410.86	4031.8	4062.31	4873.17		45.4106	135.839	198.613	167.843	180.811	161.736	306.859
CMG137C	hypothetical protein, conserved	5179.13	4134.36	3737.5	5284.73	6047.73	5378.53	5457.54		170.304	42.6862	108.754	194.355	159.759	147.591	149.833
CMG139C	similar to flavin-containing monooxygenase FMO-1	548.614	681.891	410.581	373.756	258.21	294.374	436.225		18.5861	22.4119	19.7799	15.2054	15.8393	14.7018	26.7828
CMG141C	gamma-glutamylcysteine synthetase	1467.4	2859.26	2171.82	1549.61	747.028	997.617	1730.34		36.6565	65.355	87.316	45.3094	35.9903	30.8343	70.9963
CMG142C	similar to DNA-(apurinic or apyrimidinic site) lyase ARP	2853.21	2078.96	2216.71	1667.9	1910.12	2018.02	2470.72		102.206	153.9	126.285	75.0871	121.922	86.7572	134.621
CMG143C	similar to anti-silencing factor	125.668	128.196	167.202	376.925	422.545	206.394	108.303		6.27529	3.14649	7.17835	14.4238	7.15913	7.59657	2.0019
CMG145C	hypothetical protein, conserved	3045.18	2265.23	2509.94	2361.38	2535.05	2832.73	3464.13		5.10764	24.0931	39.6891	61.3908	33.5184	51.9118	44.5661
CMG146C	GTP-binding protein of Obg family	3739.43	3607.51	3618.64	3274.35	3499.98	3092.31	3024.27		338.977	248.26	223.27	285.803	402.587	103.945	211.627
CMG147C	probable long-chain acyl-CoA synthetase	1048.01	792.371	943.02	1144.44	1074.26	941.689	920.399		49.3744	22.5572	42.8392	35.8682	36.4777	29.9068	21.2601
CMG148C	1-deoxy-D-xylulose 5-phosphate reductoisomerase	7414.6	9172.71	10750.5	8723.69	5035.36	6259.51	10287.4		503.374	646.678	639.427	689.933	383.673	284.286	740.144
CMG151C	hypothetical protein	605.857	737	696.278	599.56	551.189	682.176	754.586		14.7465	30.4871	49.3995	22.9192	19.1552	24.2234	41.4158
CMG152C	hypothetical protein	1507.31	2001.82	3021.33	2901.45	4401.41	3366.56	2044.9		58.6948	62.4599	124.912	75.8019	175.651	95.3469	85.1474
CMG153C	small GTP-binding protein of Rab family	2333.97	2711.11	2817.86	2146.21	2079.08	2127.41	2713.06		57.9871	80.3701	105.502	130.432	73.2988	96.1113	125.086
CMG154C	hypothetical protein	1188.84	2089.83	4658.45	4005.56	1844.38	1978.12	2004.92		212.477	194.14	273.195	125.567	109.676	93.8452	134.585
CMG155C	hypothetical protein	2133.01	2903.32	5647.9	5612.01	2873.92	2916.85	3234.67		86.0817	64.6446	77.9569	118.458	93.6927	61.8042	122.085
CMG156C	probable nicotinate phosphoribosyltransferase	209.785	327.467	355.454	181.79	126.427	136.955	211.738		19.3768	17.7713	13.5664	13.2422	11.1209	4.67123	12.6765
CMG157C	60S ribosomal protein L26	24877.6	26517.5	27256.8	18840	14715.7	16777.6	19086.1		1608.03	1184.01	1271.1	1096.19	1345.89	184.595	616.978
CMG159C	hypothetical protein	21.1174	69.7848	22.6255	11.5962	7.75876	10.4583	13.6711		5.43939	4.06859	4.589	1.28603	1.36886	0.824616	2.66507
CMG161C	unknown kinase with aarF domain	5925.36	12474.6	7270.73	5093.33	1073.41	1845.87	2750.56		233.199	118.409	203.26	87.4877	28.0694	41.8152	22.4813
CMG162C	similar to ferredoxin component (biphenyl dioxygenase, Rieske iron-sulfur component related protein)	17463.3	31657.3	52080	33182.4	5910.45	13706.9	35528.7		401.992	2555.11	1303.95	630.568	59.937	187.847	722.151
CMG164C	hypothetical protein, conserved	935.484	1220.8	1274.14	1354.35	853.119	802.947	901.297		12.2553	102.069	16.1392	23.7297	29.0612	26.4252	27.1475
CMG165C	probable NOL1/NOP2/sun family protein (proliferating-cell nucleolar protein)	596.364	687.385	730.536	542.813	459.951	413.206	411.254		8.94422	15.8237	20.8395	16.3096	15.4565	4.50226	2.1387
CMG166C	fructokinase	1031.05	1649.25	2148.55	1777.82	1124.89	1162.27	1317.04		21.1089	37.0687	47.2961	66.2898	31.7	46.2855	15.2186
CMG167C	cell cycle controlling protein kinase RIO	1088.06	1591.77	1648.86	1555.96	1034.43	1216.27	1521.48		79.8812	50.346	85.0829	65.0871	77.0563	70.9669	76.8138
CMG168C	probable purple acid phosphatase protein	87.2633	37.9127	44.0011	34.6141	63.0448	42.6308	65.2873		2.76459	7.16839	1.14071	3.61132	35.3554	3.45331	7.80481
CMG169C	probable RNA polymerase II subunit I	627.735	499.575	436.34	538.199	580.05	585.648	616.226		16.9021	27.0541	19.6056	8.18657	18.4907	12.0642	14.3206
CMG170C	proteasome regulatory particle subunit	4340.66	4272.29	3454.89	7363.03	5608.51	4053.52	2944.11		250.346	198.622	255.547	610.803	256.499	128.179	149.215
CMG171C	thiamin biosynthesis protein	27475.9	13480	12409.5	17148.8	49091.2	33906.7	21469.9		755.816	345.831	97.0767	205.429	258.218	703.512	483.509
CMG172C	similar to Glu-tRNAGln amidotransferase subunit A	332.092	427.463	457.693	449.93	333.593	268.92	221.349		16.7372	13.576	9.7906	82.1282	5.51563	11.7736	6.56876
CMG174C	similar to glycogenin glucosyltransferase	21.8585	31.482	16.4857	20.2203	14.8027	10.9829	8.46306		6.08545	3.63816	4.16327	3.28539	0.675069	2.99638	1.39867
CMG177C	hypothetical protein, conserved	339.749	378.953	386.25	247.189	312.024	317.845	357.822		5.33495	10.683	17.9538	6.28652	14.2646	4.18608	11.0123
CMG178C	squalene synthase	36284.5	49800.6	32422	35786.2	14390.9	10651.6	12420.4		1307.84	1436.59	1172.11	689.561	504.651	333.795	170.524
CMG179C	RNA polymerase III largest subunit	10811.1	10766.8	9349.78	7342.42	7752.44	6978.86	7858.49		318.53	249.917	243.998	92.4214	517.013	424.406	196.95
CMG180C	similar to key negative regulator of the Notch pathway SEL1L	1039.99	1092.19	1372.59	1513.39	1223.37	1110.54	1116.67		38.8232	32.531	35.2717	66.6898	43.3647	14.7796	28.9187
CMG182C	hypothetical protein, conserved	961.786	1622.76	1199.81	848.267	489.575	580.941	791.087		43.5224	44.2815	22.6323	18.4416	31.6273	27.4364	21.5999
CMG184C	similar to U3 snoRNP component Utp6p	800.555	858.669	939.171	862.889	1046.53	930.128	810.243		60.6372	44.3699	53.6047	33.6067	79.1381	52.6932	36.5781
CMG185C	hypothetical protein	11481.6	10992.2	7134.04	3708.98	6925.32	8946.45	9547.57		691.187	366.322	290.346	290.788	484.119	866.443	698.354
CMG186C	hypothetical protein	424.419	220.118	93.9265	221.906	1665.19	1631.95	542.237		23.1211	17.4204	6.60928	11.905	20.916	39.8102	18.3877
CMG187C	hypothetical protein, conserved	2562.42	2950.63	3325.75	2723.19	1417.67	1530.44	2436.61		56.5126	38.6027	72.872	65.4485	64.4731	75.9884	158.812
CMG188C	20S core proteasome subunit beta 3	746.894	714.599	711.934	1031.84	774.561	681.408	545.829		63.6976	26.4853	32.3676	47.2171	64.745	34.9609	28.1331
CMG189C	chromosome assembly complex Condensin, core subunit E	181.202	55.1176	42.7074	143.321	1567.61	3088.53	990.869		8.32489	6.06851	5.82841	2.34083	31.1907	47.5938	18.2018
CMG190C	unknown zinc finger protein	3166.69	3992.44	3256.72	2722.63	2150.67	2346.51	2208.44		125.845	112.934	94.7436	105.956	95.2897	80.41	63.014
CMG191C	hypothetical protein	214.002	250.047	234.418	206.91	156.024	148.615	195.722		11.8964	10.0187	16.0707	3.95665	10.1884	2.10062	4.78232
CMG193C	hypothetical protein	5461.81	4740.54	4883.11	4674.45	4608.34	4990.39	5501.17		203.562	108.81	76.9563	65.5366	120.325	172.343	82.4917
CMG194C	probable phosphoribosylanthranilate isomerase	507.687	620.727	540.283	458.973	358.148	346.532	359.938		8.29615	17.1263	20.2694	26.4256	8.17636	23.5652	19.8459
CMG195C	hypothetical protein, conserved	406.693	349.063	443.147	367.866	357.026	342.111	318.358		31.3728	19.0411	20.2168	27.3078	6.62885	15.1083	11.8724
CMG196C	mitochondrial translation elongation factor G1 (EF-G1)	6430.75	6192.74	6279.31	6536.34	6989.71	6516.56	6475.04		39.2978	50.8682	94.6411	112.847	217.951	178.089	233.836
CMG197C	hypothetical protein	356.226	392.219	366.556	228.503	199.578	344.707	379.615		2.89001	19.515	12.7864	15.7188	6.6159	22.5191	17.1465
CMG198C	methionyl-tRNA formyltransferase	1498.08	1776.55	1790.77	974.312	703.974	939.608	1031.9		30.7484	52.4333	114.048	52.3428	14.7489	8.13221	6.50535
CMG199C	hypothetical protein	2673.03	3146.49	3122.23	2212.8	1914.69	2102.5	2756.31		19.8638	145.167	128.829	28.2154	55.9382	84.8425	161.344
CMG200C	1-pyrroline-5-carboxylate dehydrogenase	1310.25	2326.96	1939.23	1235.53	756.878	649.312	796.114		99.481	94.3659	97.3127	72.1938	37.1924	54.1935	31.7306
CMG201C	hypothetical protein	11222.5	14991.5	21316.3	17079.6	13884.4	10352.1	8811.02		495.464	614.87	1122.48	1032.39	797.975	692.051	457.139
CMG202C	hypothetical protein	1264.93	1649.66	2505.28	2733.54	1916.52	1828.94	1600.78		48.1651	53.2889	103.1	66.3913	29.7405	58.9719	34.9136
CMG203C	similar to protein phosphatase 2C	2591.45	2801.36	2645.83	2078.8	2206.16	2268.39	2084.57		145.611	186.819	141.808	109.582	73.6309	82.8198	102.382
CMG205C	hypothetical protein, conserved	319.573	355.809	326.797	231.158	184.756	223.803	273.312		5.96757	4.70461	1.20122	11.8347	5.09859	3.06941	28.4767
CMG206C	similar to peroxisomal membrane protein PMP22	25355.7	25575.7	46703.4	43149.6	33918.4	48145.1	47844.2		244.097	671.824	436.221	1118.81	1859.14	2245.83	877.884
CMG208C	retroelement	3363	1944.22	1195.3	994.429	2373.64	2470.14	1969.23		31.8846	27.2739	26.886	12.7642	52.3453	37.5152	42.5509
CMG210C	unknown zinc finger protein	1107.8	791.682	1127.68	1081.31	1206.04	1331.81	1602.89		36.3236	30.009	29.765	11.0166	9.0989	62.8587	47.3617
CMG211C	lipid-A-disaccharide synthase	2874.91	2191.99	2692.68	2237.49	2673.41	2320.67	2651.8		193.502	102.135	136.53	139.137	170.544	85.7375	131.476
CMG212C	similar to iron transporter ferroportin 1	558.576	672.12	756.12	375.816	346.628	408.649	645.662		12.5734	12.9832	10.8087	3.20175	8.22604	2.74864	23.0821
CMG213C	probable proline dehydrogenase	1686.7	1685.9	1350.63	941.795	1040.48	1553.35	1683.66		52.495	83.717	53.1172	27.1573	60.9188	134.493	115.598
CMG214C	hypothetical protein	1113.93	965.825	852.822	713.364	730.422	908.737	976.604		223.568	56.9765	56.1942	34.4931	49.3207	56.4989	53.8609
CMG215C	cytochrome c reductase (Complex III) hinge protein	2029.28	1804.7	1411.97	1283	1706.81	1934.29	1735.26		18.5217	90.4133	53.782	53.6038	1.3452	86.7912	75.9269
CMG217C	NADPH:protochlorophyllide oxidoreductase	32488.6	29929.8	58876.9	41968.6	21408.8	32312.2	48447.8		1743.16	1021.08	2766.43	3419.93	2011.74	1194.28	3910.07
CMG220C	similar to hedgehog protein	11663.2	15186.5	32551.8	31335.8	20183.4	17598.2	13137.7		439.586	325.52	891.606	1235.6	747.097	443.048	614.019
CMH001C	similar to hedgehog protein	27165.5	19921.4	30974.4	29568.6	46796.1	38081.3	31390.1		1078.54	742.843	798.107	868.642	1497.74	977.441	1205.3
CMH005C	hypothetical protein, conserved	2138.52	2204.85	1882.97	2712.77	3232.96	2861.71	2638.06		255.261	33.7627	35.2049	22.4438	30.6258	79.9476	19.3577
CMH006C	unknown protein involving with Iron-Sulfur proteins SufD	11122.6	20267	19935	17774.9	2586.12	6601.22	12148.5		392.64	583.212	303.115	341.714	66.0948	247.15	265.939
CMH007C	hypothetical protein, conserved	602.213	655.295	490.729	395.881	359.609	379.381	488.106		15.6057	18.0599	10.0807	10.8283	3.84053	6.61639	16.5863
CMH008C	branched-chain alpha-keto acid dehydrogenase E1-alpha subunit	1365.08	1408.14	1777.29	1381.29	1384.83	1300.18	1697.24		19.5994	28.6079	54.6852	36.1214	17.1916	41.6842	49.8671
CMH009C	probable adenosine deaminase	1883.74	2932.81	2858.33	1779.21	1124.16	1331.61	1569.15		23.3242	140.04	50.3275	32.8879	46.446	34.5398	30.2212
CMH010C	similar to syntaxin protein	1633.63	1706.56	1873.08	2070.2	1540.6	1282.91	1466.31		14.5366	42.3274	36.8208	34.4486	41.1769	23.7717	31.6733
CMH011C	hypothetical protein, conserved	3196.48	3213.63	2792.99	2774.24	2666.45	2752.17	2645.57		42.1329	29.2443	86.7059	45.2056	112.588	85.3463	37.768
CMH012C	hypothetical protein	1792.99	1689.24	1398.11	1499.25	1478.4	1259.61	1517.6		10.558	28.7966	28.4256	20.891	3.41142	13.3486	28.8649
CMH013C	hypothetical protein	7762.35	8943.89	7691.93	7149.91	8375.23	7243.32	9151.62		237.8	176.474	140.575	197.573	429.845	32.3463	188.172
CMH014C	cysteine desulfurase for iron-sulfur cluster formation sufS	2906.35	2856.27	3752.85	4038.76	3854.62	3442.16	3122.97		82.3325	104.763	61.6771	55.8108	89.7921	151.194	98.243
CMH016C	similar to thiamin pyrophosphokinase	9126.83	7162.68	7204.23	4172.59	4735	6388.52	9166.37		148.534	58.4815	169.329	85.7434	133.519	107.741	249.2
CMH017C	RNA polymerase I, II, III common subunit	5952.49	5123.22	4819.12	4059.48	4314.54	4503.37	4921.33		146.605	149.615	134.038	169.034	274.8	294.814	124.536
CMH018C	hypothetical protein	1664.51	1562.94	1921.78	2372.09	1994.44	1728.29	2046.22		173.552	116.878	249.743	271.075	166.665	107.498	213.589
CMH019C	similar to UVB-resistance protein UVR8	626.587	915.934	404.021	153.599	339.038	316.144	229.888		14.3553	4.65816	6.45549	3.91782	10.0691	6.41943	7.18987
CMH020C	cleavage and polyadenylation specifity factor protein	1002.9	646.168	1453.05	2722.72	2728.35	1906.65	957.624		41.4967	28.2505	41.9788	29.4816	75.4837	118.511	7.22796
CMH021C	hypothetical protein, conserved	6687.27	3173.73	4334.82	3233.99	4245.91	4511.57	6228.3		577.984	152.138	551.938	252.52	391.26	382.339	579.577
CMH022C	RuvB-like DNA/RNA helicase pontin	10066.1	6154.94	6679.35	9297.62	17258.8	10318.6	7810.71		138.749	77.8604	167.056	132.228	206.803	314.962	47.2596
CMH023C	hypothetical protein	2110.25	2068.17	2540.68	2199.2	2336.63	2134.91	2250.27		100.965	76.5743	135.007	95.1232	122.784	91.5741	82.4044
CMH024C	chloroplast peptide chain release factor RF-1	6741.52	7688.16	6417.97	5174.44	5301.87	6528.73	7069.03		59.1201	149.993	192.552	112.724	52.7662	209.489	192.45
CMH025C	hypothetical protein	4378.07	3303.67	2463.14	3461.07	3876.27	3662.53	4071.25		80.1135	94.799	115.547	99.0677	121.273	9.37385	112.793
CMH026C	similar to (N6-adenosine)-methyltransferase	763.016	557.885	443.941	380.861	369.396	358.924	494.312		41.1863	12.1375	8.05821	8.44912	9.15019	1.30783	14.9858
CMH027C	similar to transcriptional activator FHA1	2211.17	2154.87	2415.21	2429.76	2607.05	2709.1	2891.36		323.111	160.537	86.18	164.634	145.411	160.926	96.8255
CMH028C	probable alpha-1,3-glucosyltransferase ALG6	4176.26	4440.88	3994.36	4121.71	3931.9	3415.64	3699.03		239.203	163.547	192.287	198.635	142.582	148.575	249.911
CMH030C	hypothetical protein	1700.29	1037.64	857.887	776.122	1105.95	1192.58	1418.72		45.5614	27.3153	30.9899	34.1981	29.6226	30.8918	54.0539
CMH032C	similar to protein phosphatase 2C (PP2C)	828.368	481.182	684.512	704.838	808.669	784.738	868.534		44.0971	35.3634	26.8323	48.2152	28.0636	23.8426	60.7922
CMH034C	probable DNA repair endonuclease XPF	5563.97	4588.42	4202.95	4094.98	5572.62	5830.31	6483.59		64.1798	82.7705	43.6378	137.714	102.649	34.4719	88.2461
CMH036C	O-acetylserine (thiol)-lyase 2	11514.2	9365.73	8844.67	8602.91	8118.32	6893.12	9226.35		252.269	55.7712	168.168	192.985	218.176	289.918	22.3364
CMH038C	hypothetical protein	15537.9	14274	10971.9	7473.65	7038.43	11995.5	14231.3		935.639	774.031	999.638	848.67	600.926	543.126	1539.41
CMH039C	similar to PREG1-like negative regulator	14174.6	13652.3	10007.1	5537.93	4175.52	8454.76	11328.6		316.77	337.315	396.971	254.617	145.42	500.743	377.247
CMH040C	similar to glutamine amidotransferase class I	1398.41	1246.88	1267.4	1964.35	2222.56	1467.68	1295.97		104.165	66.1449	66.5761	151.59	138.758	44.1414	93.3985
CMH042C	hypothetical protein, conserved	8251.07	12803.5	12016	9367.81	3525.78	4731.12	7280.51		703.798	933.282	1332.53	1314.55	379.016	437.835	706.824
CMH043C	unknown RNA-binding protein	2017.5	2033.71	2027.5	1415.72	1306.58	1762.12	2004.98		74.7668	46.0219	36.274	29.3591	37.6	53.2854	12.9857
CMH044C	hypothetical protein	2391.7	2399.61	4148.07	6919.17	6551.35	4094.36	2903.5		80.9928	58.4891	101.263	138.589	292.691	231.636	139.326
CMH045C	hypothetical protein	9723.14	9498.37	8836.73	12839.9	15619.5	15267.5	14683.6		271.759	541.767	425.578	975.546	1026.26	998.004	1089.99
CMH046C	40S ribosomal protein S14	17814.8	20463.4	23065.5	13971.6	14874.7	17526.3	18012.1		1229.84	1082.33	889.84	850.043	1412.96	876.437	1292.72
CMH047C	similar to mRNA binding protein CSP41 precursor	16181.6	28692.4	29087.5	23185.8	3856.48	5513.39	18084.4		454.795	950.401	886.511	757.721	155.061	300.49	395.95
CMH048C	hypothetical protein	8040.7	6439.02	5307.43	4359.77	12115.8	17668.6	11783.1		102.099	67.8507	41.0304	72.1185	296.922	282.413	370.915
CMH049C	unknown homeobox protein	8.59647	7.09172	6.15873	5.48903	14.1751	9.51266	4.92203		3.67778	2.6733	1.72106	1.38406	0.634178	4.07374	0.232473
CMH050C	hypothetical protein, conserved	446.766	491.901	417.384	363.248	317.16	323.989	389.616		15.0049	13.927	24.567	11.6066	15.2834	4.81955	10.6771
CMH052C	pyrophosphate--fructose-6-phosphate 1-phosphotransferase, beta subunit	5671.32	5888.37	10340.7	17533	19098.5	15995.7	4589.16		78.0135	94.6788	319.678	615.776	484.717	51.9535	201.942
CMH055C	hypothetical protein	3770.46	4339.46	3726.49	2540.04	2107.26	2325.71	3302.45		186.155	158.783	111.99	47.4378	98.1912	120.602	143.318
CMH056C	protein kinase YAK1	491.607	601.976	573.405	389.734	265.443	329.825	369.615		7.62268	15.8399	21.2039	10.7523	13.9646	4.9559	14.2557
CMH057C	hypothetical protein, conserved	463.457	536.499	465.265	342.665	282.38	332.875	351.569		9.17206	12.8282	17.105	11.71	5.24467	21.354	24.809
CMH058C	eukaryotic translation initiation factor eIF-5	35573.2	25254.3	26031.4	28617.5	45311.5	38358.2	34502.6		2649.76	1161.48	987.194	1020.54	4250.78	2765.94	2684.6
CMH059C	eukaryotic translation initiation factor 3 subunit E interacting protein	2486.65	1999.61	2992.73	2180.66	2468.12	2227.25	1959.05		82.7302	41.8723	153.964	64.253	93.7146	75.8853	43.396
CMH060C	eukaryotic translation initiation factor eIF-3 subunit A	2927.31	2816.48	2851.26	1736.89	1706.88	1878.76	2221.86		98.6919	213.725	160.229	60.1937	54.7647	26.9722	115.578
CMH061C	eukaryotic translation initiation factor eIF-2 beta subunit	2788.97	2448.31	1582.92	1336.69	1685.15	1485.68	1618.52		46.2629	34.6794	55.0435	65.0097	35.6571	13.347	39.7032
CMH062C	hypothetical protein	442.077	311.878	366.4	333.312	393.087	331.944	342.216		13.5573	4.55153	3.86497	16.3224	20.6075	20.4067	10.2241
CMH063C	similar to Surfeit 1, a protein involved in cytochrome c oxidase assembly	550.261	480.55	360.015	357.949	392.633	422.954	513.269		10.3155	12.7483	2.07251	5.071	16.3037	10.1657	14.1486
CMH064C	similar to guanine nucleotide exchange factor	1311.26	1169	1518.02	1870.72	1997.19	1705.42	1756.88		20.771	29.5026	16.4106	44.2626	56.4406	24.9596	106.674
CMH065C	60S ribosomal protein L14	16645	17282	10934.1	9115.5	6936.22	8658.4	10625.9		530.059	150.269	239.423	291.977	214.034	294.848	374.488
CMH066C	mitochondrial ribosomal protein S15 precursor	2482.8	1963.19	1719.01	1723.64	2024.17	1857.98	2342.19		55.3928	50.9668	74.8106	24.1935	31.1019	53.6301	27.3385
CMH069C	conserved GTP binding protein of unknown function	304.903	314.22	477.56	442.139	458.739	376.1	337.764		17.1979	9.66389	2.19734	19.3258	14.3003	12.6743	14.2745
CMH071C	60S ribosomal protein L5	22004.1	22427.5	23064.4	13987	9857.99	11586.4	15074.4		395.856	435.915	571.413	286.55	314.919	74.4181	119.95
CMH072C	hypothetical protein, conserved	529.56	567.243	531.665	464.89	350.931	339.336	370.3		28.1296	35.735	8.2154	13.8018	11.5417	9.41986	3.53945
CMH073C	hypothetical protein	93.0968	101.945	128.58	79.2598	74.1332	52.7816	70.2269		8.00875	6.36204	11.6589	3.71733	7.04513	0.683003	3.62105
CMH074C	ubiquitin-specific protease UBP15	1155.27	1741.58	1843.52	1613.97	1056.81	1124.59	1535.39		39.2439	6.55702	45.0202	25.4422	23.1804	34.5054	20.6598
CMH075C	similar to mitochondrial carrier protein	1590.54	2061.65	1847.95	1451.87	1023.53	1279.83	2082.5		16.3432	41.2817	13.6698	30.8933	36.2848	27.9488	83.599
CMH076C	similar to FKBP-type peptidyl-prolyl cis-trans isomerase	1341.81	1843.29	1511.88	1175.98	868.205	710.64	533.129		20.796	12.4637	24.2673	64.3604	24.2722	19.5631	16.5126
CMH078C	hypothetical protein, conserved	1833.9	2898.7	3682.41	2749.33	1815.59	2036.38	2700.38		68.5866	56.1829	114.218	59.7298	91.794	57.1838	95.6996
CMH080C	hypothetical protein	1372.82	1400.42	1591.5	1668.25	1609.63	1887.98	2000.12		40.9817	53.0848	51.7361	76.9439	78.2756	86.7725	112.311
CMH082C	DNA polymerase epsilon, subunit B	742.251	503.091	941.005	2025.04	2745.1	1432	684.666		34.1303	26.5172	44.9026	41.2911	99.411	65.3187	15.0046
CMH083C	similar to mutator MutT protein	7984.58	7023.5	7139.32	7335.66	7421.68	7001.19	7071.96		161.999	259.932	244.473	128.644	28.9334	30.3138	127.558
CMH087C	hypothetical protein, conserved	129051	105616	114228	131159	145823	123868	135522		783.03	5868.94	5073.72	8409.79	5872.97	3964.1	2172
CMH090C	cysteine--tRNA ligase, cytoplasmic	1179.83	1015.28	935.665	992.029	1207.9	1238.73	1229.72		8.10035	21.4713	19.6183	31.2434	30.005	8.34898	13.8516
CMH091C	hypothetical protein	572.949	623.083	564.998	365.055	237.367	259.788	377.005		12.6582	2.78087	18.5941	7.75422	1.75576	7.8717	5.43634
CMH092C	hypothetical protein	2457.64	2133.92	1506.48	1223.51	1088.97	1146.06	1239.6		182.685	116.754	86.8057	68.8254	68.9266	47.0619	61.9781
CMH095C	similar to inositol monophosphatase	782.211	904.117	864.073	651.714	665.795	1064.92	974.553		33.51	46.015	32.1065	19.2929	10.754	10.935	7.29319
CMH096C	hypothetical protein	71.0401	79.9229	80.8643	68.9824	56.6729	61.7687	60.0262		5.70938	7.91433	2.02841	3.17849	6.42798	1.88824	8.33644
CMH097C	hypothetical protein, conserved	498.889	396.791	355.391	321.157	423.865	399.9	403.929		8.86426	30.0731	6.79301	3.72709	12.5592	9.23468	26.9171
CMH101C	hypothetical protein	4061.29	3251.36	3503.19	3211.39	3752.59	3437.43	4103.79		214.494	158.137	241.79	223.392	255.486	219.54	323.478
CMH103C	similar to short-chain dehydrogenase	1924	1542.08	2296.79	2606.02	2912.44	2808.75	2859.29		46.5207	7.07952	83.932	56.8369	51.8042	91.3569	86.0198
CMH105C	hypothetical protein, conserved	6346.98	7964.01	8389.81	7580.49	7007.04	5069.01	5165.26		169.726	26.2279	17.9604	109.651	357.993	121.284	116.232
CMH106C	hypothetical protein	106.876	108.582	90.0609	222.548	759.551	414.702	159.706		5.97596	5.52396	2.86951	10.6874	18.8669	15.8391	6.30674
CMH107C	ubiquinone biosynthesis protein COQ7	321.787	580.818	672.642	551.441	385.26	408.651	339.197		18.282	38.536	55.0993	25.2956	22.2464	16.6605	27.8605
CMH109C	raptor	435.656	557.507	537.243	529.848	407.122	426.348	432.638		3.92504	14.4471	9.29513	26.9646	8.15264	15.3682	1.85957
CMH110C	hypothetical protein	9.95344	16.9785	30.8434	16.1478	12.9154	12.798	19.6759		5.25439	8.63966	17.9524	2.26461	0.584737	1.28298	12.2036
CMH111C	similar to 4-hydroxybenzoyl-CoA thioesterase	866.084	1185.58	1555.71	1288.79	928.835	1557.57	1261.75		14.7351	30.95	37.0025	52.0054	3.49326	0.616196	37.8031
CMH114C	similar to FKBP-type peptidyl-prolyl cis-trans isomerase	3918.76	5227.79	3783.47	3209.46	2894.7	2903.48	3213.71		109.941	102.694	117.064	140.53	64.3939	117.013	76.732
CMH115C	2-C-methyl-D-erythritol 4-phosphate cytidylyltransferase	1074.72	1631.13	1677.9	822.067	530.915	558.19	752.62		52.5083	40.6236	79.5288	21.5946	13.5907	27.7715	35.3363
CMH116C	similar to indigoidine systhesis protein IdgA	170.543	152.888	189.073	161.155	122.922	126.292	141.913		11.1079	13.7714	8.82265	7.82405	12.4719	8.94689	17.9444
CMH117C	RNA polymerase II second largest subunit	3235.37	2959.33	3044.01	3413.81	4562.71	3827.18	3086.36		58.6169	25.2328	38.616	89.5112	94.1007	149.677	37.1713
CMH119C	20S core proteasome subunit beta 4	2109.68	1983.68	2919.86	4866.06	3755.85	2685.17	2350.89		46.6372	16.7343	92.4795	134.249	91.3	114.554	81.1634
CMH120C	hypothetical protein, conserved	107.255	152.886	230.438	175.049	166.339	155.856	131.407		7.9497	3.25953	7.35557	2.4952	15.6074	20.2823	7.00645
CMH121C	cystathionine beta-lyase	1970.67	2065.21	1894.46	2292.82	2029.51	1811.64	1684.41		93.3897	44.7724	87.9778	88.0138	74.9798	60.1095	75.7551
CMH122C	similar to DNA invertase	5495.65	4330.4	4094.91	5310.9	15215.4	16219.2	7290.12		259.42	84.1481	95.4302	166.39	513.887	187.803	129.175
CMH123C	hypothetical protein	1423.18	2916.75	2410.58	1051.22	644.382	680.991	1086.27		101.033	152.875	123.3	59.9799	53.527	51.144	71.2095
CMH126C	eukaryotic translation initiation factor eIF-3 subunit C	7496.83	9168.72	9326.7	7851.91	6370.25	6192.61	6890.19		41.5475	248.006	111.242	80.154	136.542	65.7982	298.805
CMH127C	hypothetical protein	193.823	1390.91	12454.2	19654.6	6742.03	2798.89	479.694		8.54874	74.3644	241.511	515.264	351.085	175.47	28.3434
CMH128C	cyclin dependent kinase, B-type	521.652	479.374	332.339	808.4	4882.2	8259.47	2498.8		22.3229	14.3483	17.5625	39.4897	279.98	288.879	79.1783
CMH129C	hypothetical protein	161.254	268.994	135.678	173.368	974.965	1670.85	675.634		13.7528	13.863	8.05826	8.01261	47.9543	70.0211	33.4145
CMH131C	similar to basal transcription factor ABT1	4905.38	4410.14	3451.3	3921.86	3658.51	3698.34	4273.13		35.9307	318.9	196.869	134.737	3.70623	66.6878	70.0348
CMH132C	succinyl-CoA synthetase alpha chain	1800.92	1835.18	1823.74	1307.72	1212.14	1191.3	1480.18		46.3006	214.031	25.2985	52.2241	34.0214	66.6556	54.6149
CMH133C	hypothetical protein, conserved	4360.1	7582.09	7297.88	4038.38	1732.91	2064.49	4041.35		242.924	192.913	311.722	117.854	100.089	88.2513	226.347
CMH135C	unknown transcriptional coactivator	5072.32	8865.9	8953.33	14279.9	12841.8	10875	3857.11		282.091	570.718	455.675	940.433	1112.27	928.899	418.789
CMH137C	similar to pyrroline-5-carboxylate reductase	1866.86	2717.81	1875.55	1059.24	691.318	790.169	1083.87		47.7305	103.074	84.429	31.1466	29.0682	28.0135	55.6955
CMH138C	pantoate--beta-alanine ligase	1634.4	1884.8	1658.66	1898.17	1331.82	1155.55	1372.27		38.1246	43.3529	13.697	24.9425	18.8072	35.6211	9.33797
CMH139C	hypothetical protein	2327.21	3748.87	2597.49	2272.46	1492.7	1361.63	1636.45		67.9203	100.877	107.699	63.4276	52.0608	53.3053	56.9869
CMH140C	hypothetical protein	629.632	663.014	794.807	688.989	732.519	716.595	655.754		11.773	13.7387	6.98763	29.913	18.8399	27.1108	13.6119
CMH142C	hypothetical protein	6281.03	5097.53	3651.57	4253.58	6003.09	5867.4	5961.2		281.263	86.0938	34.6837	71.3275	385.474	306.226	218.74
CMH143C	hypothetical protein	70.0819	72.478	50.5029	32.098	22.0762	26.1383	46.02		10.0133	8.70954	7.46905	6.36066	6.2927	5.31184	3.65966
CMH144C	1,4-alpha-Glucan branching enzyme	3424.56	4562.52	4222.38	2203.09	1752.8	2136.62	2876.79		38.13	254.217	184.839	153.058	110.505	135.52	197.743
CMH145C	hypothetical protein	5858.39	5537.99	4370.58	2456.73	2626.7	3455.26	3835.38		220.477	95.5611	174.885	99.639	37.1641	54.3815	149.14
CMH146C	polyribonucleotide nucleotidyltransferase	6095.34	7292.15	7581.59	4460.31	3550.13	4128.23	5494.68		262.283	257.09	345.148	137.085	155.789	88.9701	277.911
CMH148C	hypothetical protein	6.35208	9.38279	23.1898	10.1015	9.03948	7.1898	8.60825		2.11542	2.20109	22.2567	1.95908	3.57991	2.48366	2.44105
CMH150C	hypothetical protein, conserved	1119.42	1065.04	860.033	766.272	897.923	1013.29	1077.67		43.7454	52.0795	70.6208	30.6559	56.0092	44.6479	86.4624
CMH153C	probable leucine aminopeptidase	2519.35	2776.88	2739.22	2991.66	1554.71	1502.9	1915.64		12.3352	55.6945	60.5067	136.769	23.5579	11.4842	37.35
CMH154C	20S core proteasome subunit beta 1	2766.91	2620.22	2805.83	5582.39	3971.1	2503.7	2033.12		121.082	90.3772	106.896	278.545	34.5392	52.6633	41.6078
CMH155C	probable ATP-dependent DNA helicase RecQ	583.77	225.161	344.016	1015.46	2662.41	1123.06	658.048		16.0147	6.11428	11.724	19.7665	25.547	35.3871	34.3944
CMH156C	hypothetical protein, conserved	393.393	446.322	621.14	532.53	425.601	452.86	463.126		19.0313	17.4218	16.8118	10.7954	7.13851	25.8211	23.4664
CMH157C	hypothetical protein, conserved	1100.76	1433.45	1364.71	1351.04	1003.66	833.351	951.019		40.127	96.7721	59.5527	65.9904	58.769	57.4156	70.4797
CMH158C	hypothetical protein, conserved	1480.97	1643.24	1911.84	1546.47	1316.04	1182.28	1354.74		112.255	113.244	173.836	84.8765	86.0083	30.7622	80.9303
CMH159C	eukaryotic translation initiation factor eIF-3 subunit G	2775.6	2665.83	3370.31	8116.44	3370.79	3065.21	2256.46		94.4863	101.16	33.6685	7690.77	99.3996	133.009	99.1363
CMH161C	hypothetical protein	4.94266	16.8668	27.8942	5.94455	11.2232	4.14072	7.40551		0.791763	18.0025	33.5914	1.66797	10.1946	0.220737	3.15783
CMH162C	hypothetical protein, conserved	52.514	28.7634	48.3515	606.586	2396.3	941.907	278.473		3.8301	5.3539	3.92578	16.0791	39.5051	35.3357	20.6257
CMH163C	hypothetical protein	8.97223	4.15547	14.7059	77.8046	187.664	278.174	89.5409		2.7138	0.251568	2.28947	3.30902	3.75949	9.28599	10.6466
CMH164C	hypothetical protein	79.2649	76.5755	121.46	113.399	91.5554	84.2856	75.2574		10.0622	10.8689	3.55708	4.61033	3.37417	1.18279	2.35738
CMH165C	hypothetical protein	443.711	489.529	549.49	1952.11	5078.36	2578.62	1121.74		27.8199	11.3571	32.04	47.6428	153.974	78.6928	47.6841
CMH166C	DNA gyrase subunit B	6981.95	11091.5	12834.1	15900.6	10335.7	9917.2	10931.7		203.383	106.448	114.311	366.489	476.273	289.169	57.5409
CMH168C	pre-mRNA splicing factor PRP8	1987.48	1703.92	2126.3	2340.29	2095.39	1844.33	1557.79		84.8481	57.7111	75.3387	42.5511	49.8525	7.17217	15.0393
CMH170C	probable class II DNA photolyase	717.388	561.209	685.556	491.285	403.948	460.243	651.197		5.77404	19.0026	12.105	34.0472	9.75715	8.91525	6.47515
CMH172C	hypothetical protein	869.156	820.498	1255.38	1249.5	1461.81	1064.69	997.805		74.8627	67.3798	112.899	127.344	121.039	77.5632	100.955
CMH173C	similar to mitochondrial uncoupling protein	664.3	881.512	793.956	663.931	541.925	526.257	516.304		38.849	64.4103	65.8156	88.167	39.4298	24.8808	34.0672
CMH174C	hypothetical protein	175.478	229.559	180.738	114.924	91.3004	95.0149	125.328		4.15505	12.4488	10.2031	3.60729	2.5163	6.4811	2.75074
CMH176C	similar to synaptobrevin-type protein transport protein	8528.82	7193.8	6781.86	8168.33	9337.89	8814.44	9438.09		109.629	178.917	100.265	206.813	401.431	425.187	425.626
CMH177C	similar to fructose-2,6-bisphosphatase	6048.31	3275.22	2349.29	2002.83	3726.16	3169.49	3663.96		96.7012	75.3697	14.012	28.9502	87.6781	102.322	128.83
CMH178C	similar to GTPase-activating protein	3968.9	4798.04	3037.26	2308.26	2781.34	2384.21	1716.99		27.6355	19.7489	36.9254	29.6553	66.8939	27.0504	28.0436
CMH179C	similar to nucleoporin 155kD	1501.92	1508.34	1509.42	1614.09	1268.23	1208	1233.84		38.1528	70.5559	64.4511	37.9617	19.4232	24.1358	41.6026
CMH182C	similar to ubiquitin specific protease	1067.9	1232.16	1449.74	1417.98	1434.04	1199.78	1302.47		27.0773	62.3091	29.112	85.4062	73.9396	53.0897	37.2166
CMH183C	small GTP-binding protein of Rho family	254.411	292.704	456.515	1227.1	1937.96	915.79	379.656		12.9584	6.47704	9.32683	28.9497	123.984	17.005	9.26188
CMH185C	hypothetical protein	9137.77	5423.66	5712.34	9399.16	15230.3	10914.9	8402.56		128.289	84.9367	114.607	215.962	448.286	164.153	69.8662
CMH186C	hypothetical protein	15.4661	5.31981	8.48472	17.1339	119.615	213.106	50.1786		1.30845	1.29643	2.94729	1.39781	11.2675	6.4484	2.64158
CMH187C	similar to shaggy-related protein kinase	644.853	597.214	429.017	250.127	195.074	267.535	398.314		11.4136	12.5179	9.22182	5.27939	0.737707	6.14742	14.198
CMH188C	hypothetical protein, conserved	3304.03	4208.93	3248.58	2025.79	1717.88	2034.18	2262.8		160.246	139.917	92.1283	32.4331	56.9917	16.8238	20.32
CMH189C	hypothetical protein, conserved	1293.85	1538.41	1663.78	2086.64	2067.46	1374.03	925.677		93.394	59.7752	33.3731	32.0601	101.435	41.0823	25.7455
CMH190C	similar to histidine triad (HIT) protein	4268.96	3675	3020.37	2389.3	2544.43	2752.01	2783.17		102.16	115.59	97.3474	84.2063	29.6104	41.0623	54.883
CMH192C	unknown zinc finger protein	5546.47	6652.35	6171.41	4308.93	5444.86	6319.54	5228.16		216.381	50.4087	180.652	9.80144	176.335	335.393	100.295
CMH194C	similar to translational activator GCN1	1919.35	1737.03	1895.91	1529.79	1130.28	1234.01	1493.12		34.5555	73.8535	166.132	48.35	33.1403	41.7944	57.9074
CMH195C	chromatin remodeling complex SWI/SNF component, Snf2	415.56	451.956	258.464	284.712	270.414	275.183	333.68		20.4062	7.98894	13.9659	9.17284	22.8468	14.3462	13.8283
CMH197C	mitochondrial F-type ATPase F1 subunit beta, precursor	35645.1	20936.8	19393.1	24756.7	33997.4	34141.1	28345.9		1453.04	365.621	1081.12	1258.2	658.239	562.809	205.721
CMH198C	box H/ACA snoRNP component Nop10p	2613.07	2542.8	2624.65	2895.95	2753.34	2390.72	2197.29		55.9477	27.8988	59.7603	97.2814	73.8713	146.55	139.906
CMH199C	hypothetical protein	63.1445	65.7432	276.894	731.777	667.644	1295.9	475.681		8.45736	7.16257	5.38692	43.249	76.2379	75.4752	17.808
CMH200C	similar to V-type ATPase V1 subunit G	2242.38	2446.26	2460.46	2012.62	1829.61	1960.43	2063.71		153.217	124.9	30.7493	21.6858	97.2264	38.8596	182.538
CMH201C	hypothetical protein, conserved	1073.44	909.106	904.804	656.034	743.886	725.084	751.059		42.7485	61.969	63.8966	41.1982	48.2027	24.7062	46.3806
CMH202C	probable isoprenylcysteine methyltransferase	720.531	681.349	558.294	509.408	541.599	501.534	696.852		25.1473	10.8763	8.16153	2.28409	23.1655	15.7098	20.4478
CMH204C	similar to phosphatidic acid-preferring phospholipase A1	6240.56	6068.29	6096.94	5655.41	4096.48	6648.14	6670.53		221.284	256.514	189.727	113.117	82.6697	280.499	160.91
CMH206C	hypothetical protein, conserved	5063.97	3971.48	3953.85	3260.64	4337.23	3645.63	5891.16		33.3095	150.598	162.108	142.553	164.219	106.638	343.629
CMH207C	probable peptidylprolyl isomerase	5219.6	7584	8736	10887.4	3223.09	4347.03	3298.95		6.00234	95.4193	375.192	458.507	77.6513	94.2832	86.6791
CMH208C	hypothetical protein, conserved	797.521	1708.94	3951.46	3198.27	1523.57	3030.65	2886.95		33.3881	60.6846	80.6242	141.217	38.1501	80.6607	69.2146
CMH209C	heme oxygenase	45063.9	95448.4	131447	121437	57223.2	74639.9	90228.6		972.693	10597.9	3968.71	3288.78	1041.36	2896.78	2170.72
CMH210C	similar to peptidyl-prolyl cis-trans isomerase Ess1p	5489.37	5651.86	5810.19	4742.47	4348.94	4956.51	7229.31		189.746	148.201	183.65	140.988	84.0493	156.056	211.52
CMH216C	hypothetical protein	4662.64	3055.79	4098.84	4589.4	10119.1	9791.27	8118.89		140.71	27.7674	65.1954	72.6113	388.806	110.27	87.3112
CMH218C	40S ribosomal protein S4	37212	35661.6	36630.2	22290.5	17422.5	22480	26845.5		481.446	1022.96	796.637	238.738	440.903	493.62	171.721
CMH220C	retromer component VPS35	7390.1	6225.18	4627.65	3853.57	4039.97	4566.61	5029.25		113.819	155.061	105	115.693	70.2572	129.586	153.479
CMH221C	similar to PUA domain containing RNA binding protein MCT-1	964.961	1034.48	779.022	1118.62	796.631	580.307	545.875		46.7898	50.586	51.9475	54.3299	33.0099	25.978	17.4181
CMH222C	TATA-box binding protein-associated factor 11	399.513	350.639	363.639	259.739	232.408	332.922	427.654		14.8658	8.8602	11.1359	12.7549	14.4973	11.8725	22.1459
CMH223C	hypothetical protein	906.278	794.343	288.173	256.644	462.727	500.628	469.097		15.2538	10.0697	8.69618	20.9447	9.3742	25.27	29.0351
CMH224C	mitochondrial ribosomal protein L13 precursor	931.642	796.478	586.803	531.926	573.756	615.801	615.624		21.7435	24.2348	15.0301	10.7906	12.0303	28.2434	28.1963
CMH226C	eukaryotic translation elongation factor 1 alpha (eEF-1a)	18089.1	20042.9	17536.3	11102.9	8589.18	10015.9	10298.7		1852.67	573.816	209.487	337.843	105.338	115.218	336.374
CMH227C	probable ubiquitin conjugating enzyme E2	872.635	1086.11	1127.28	830.693	840.77	928.688	1143.93		44.9906	52.0367	54.074	44.093	37.6463	63.0893	84.2299
CMH229C	probable sulfate permease	1124.79	527.447	1440.85	1235.48	1345.27	1240.97	1113.2		64.6026	24.9281	43.6484	81.8334	82.7541	55.1202	73.0939
CMH230C	hypothetical protein, conserved	2372.2	2843.16	2106.33	1846.19	2340.08	2383.96	2118.34		21.6974	20.3437	27.5904	49.7923	63.723	103.991	121.199
CMH231C	hypothetical protein, conserved	1700.45	2086.41	2213.04	1721.7	1343.64	1516.11	1703.59		92.8979	153.618	62.3471	149.13	82.5884	50.2342	70.8397
CMH232C	probable adenylate kinase	5219.19	7553.62	7804.24	4700.73	2393.94	3589.92	4864.99		154.498	58.9748	184.106	127.506	27.3263	101.512	70.4064
CMH233C	probable tRNA splicing endonuclease subunit Sen34	1933.12	1959.92	1588.36	1386.33	1463.88	1427.55	1469.75		17.6931	30.3272	40.2045	19.215	33.3934	60.3268	36.8954
CMH234C	hypothetical protein, conserved	2245.33	4405.07	2716.43	1488.59	707.29	1072.92	2131.81		199.811	256.062	180.406	129.629	52.0902	48.6059	208.858
CMH235C	ATP-binding cassette, sub-family A	495.411	533.904	801.483	848.869	648.577	647.566	562.018		4.65344	24.9224	14.5177	31.416	30.2619	31.4203	8.82684
CMH236C	hypothetical protein, conserved	1548.59	1645.96	2136.99	1435.59	1439.11	1541.52	1737.58		38.7699	24.911	50.3589	47.8558	42.3455	26.4931	50.8161
CMH237C	zinc finger protein	4169.05	4089.27	3774.11	3360.57	3801.46	4561.87	5471.31		229.189	128.074	183.732	207.823	139.403	144.04	274.141
CMH238C	similar to glucose-6-phosphate/phosphate translocator	1814.91	2794.31	1391.49	1800.68	3606.49	1924.05	1290.79		96.513	144.425	58.3416	127.437	313.867	132.949	86.579
CMH239C	hypothetical protein	55931.3	98387.3	125376	110935	57530.7	64430.6	89325		1144.79	3987.47	2890.31	2559.42	2406.84	641.453	1115.38
CMH240C	hypothetical protein	11427.7	7910.04	6934.59	6466.41	8890.18	9583.48	11957.1		363.278	264.112	161.754	182.906	343.456	155.174	250.795
CMH241C	hypothetical protein, conserved	162.328	229.831	262.355	194.731	123.759	144.807	161.696		11.4572	14.8505	8.75805	12.0809	10.9476	15.3361	7.93727
CMH242C	oxysterol binding protein	242.706	342.554	215.302	153.618	117.259	176.488	211.972		11.2079	21.8589	13.1494	3.54526	5.31543	10.2689	2.43565
CMH245C	similar to DNA excision repair protein HAYWIRE (ERCC-3 homolog protein)	1582.8	1982.06	1777.15	1634.74	1420.53	1544.99	1799.42		83.6039	98.7637	125.719	136.556	87.2312	92.3525	137.098
CMH246C	probable DNA repair protein SPR18	246.09	237.014	378.862	835.741	883.703	434.331	259.321		16.6946	8.8711	4.5798	43.6279	24.4163	24.347	11.0747
CMH248C	hypothetical protein	889.557	1033.97	895.311	769.41	510.167	520.514	687.528		6.66181	28.2606	51.3383	43.0634	18.5261	23.8452	24.8806
CMH249C	hypothetical protein	60.6724	88.4743	36.1743	34.0754	34.9463	37.3867	45.3137		10.9369	64.7178	11.001	3.93617	10.3224	6.11784	7.39376
CMH250C	cytochrome-b5 reductase	1955.65	2190.76	2072.37	1529.28	1102.22	1140.65	1476.3		54.6643	89.3017	59.1228	31.7897	48.9084	57.3865	47.1527
CMH251C	similar to tRNA-pseudouridine synthase I	1980.54	1752.89	1196.88	935.675	1330.52	1343.85	1553.28		114.102	21.4461	13.2383	51.1315	70.7323	36.3191	51.8656
CMH252C	hypothetical protein	60.2936	102.859	53.8057	38.4069	27.4646	26.1395	34.2655		0.594025	15.8359	8.28389	1.90523	3.92939	4.35762	3.18671
CMH254C	hypothetical protein	76945.2	126778	176574	154951	57037.5	85620.2	116822		2065.04	3524.86	9463.98	3163.08	939.04	1066.25	4807.49
CMH255C	similar to inositol-1(or 4)-monophosphatase	2629.9	4745.23	5964.75	6239.92	2460.52	2224.33	2963.2		46.0705	35.981	129.329	83.1877	27.4124	96.9102	80.5364
CMH256C	squalene monooxygenase	6051.66	10974.8	11538.4	11363.5	7918.63	7752.5	9646.14		432.934	693.783	557.73	376.456	353.824	613.041	346.107
CMH258C	hypothetical protein	1361.44	1853.67	1687.59	1351.42	920.508	983.161	1427.83		25.3951	29.0457	44.8634	13.7154	41.0558	36.4636	39.9566
CMH260C	WD-repeat protein	2288.73	2009.71	2200.95	2317.12	1998.54	1938.65	1816.88		47.1713	76.8305	126.093	42.8294	69.9945	55.4205	42.2505
CMH261C	similar to ribose methyltransferase	1244.22	1467.77	1430.35	1052.57	862.609	883.354	926.709		34.043	15.8573	35.5976	59.6175	30.7833	13.8892	32.4768
CMH262C	TATA-box binding protein-associated factor 1	4898.19	4264.94	4465.41	4461.68	4357.61	4623.95	5066.05		142.83	88.2626	229.925	31.2601	87.1357	142.326	86.5606
CMH263C	cyclophilin-type peptidyl-prolyl cis-trans isomerase	119.779	237.646	298.287	215.281	160.932	118.67	130.686		5.61028	9.814	4.07758	10.7866	13.8148	6.41826	6.94188
CMH264C	DNA replication licensing factor MCM3	473.887	168.358	1285.08	22832.6	56808.6	14168.5	3060.49		10.7769	3.36534	71.9899	1382.25	3643.79	1261.9	266.286
CMH265C	hypothetical protein	272.873	302.902	566.345	1419.99	767.608	646.549	595.062		19.8957	2.22481	49.928	142.97	43.5272	30.5742	49.9582
CMH266C	hypothetical protein	1410.65	1236.87	1503.29	2460.35	3838.64	1922.23	1264.45		13.4102	4.43019	37.9682	37.0301	32.4382	11.6095	29.8361
CMH270C	hypothetical protein	2612.62	2560.63	2707.07	3047.27	2641.78	2809.23	2739.48		44.7265	29.9597	47.3074	57.4331	200.287	35.9573	84.0373
CMH273C	similar to nuclear import protein NPL4	758.125	928.774	948.828	1041.64	815.942	782.088	744.81		18.3646	21.6111	42.3485	18.5656	35.5143	35.6265	14.4054
CMH274C	probable DNA photolyase	436.817	510.838	416.257	447.314	292.445	274.702	356.637		15.0864	24.1757	16.3324	4.48634	6.47831	5.19146	14.5933
CMH275C	mitochondrial ribosomal protein L46	8247.08	8675.48	8031.44	10307.8	9742.53	8358.69	9029.91		534.897	431.406	545.78	160.625	569.673	482.135	334.654
CMH276C	hypothetical protein, conserved	2776.91	3367.7	3255.27	3348.48	2603.47	2427.61	2331.32		28.6662	391.692	75.8426	96.3314	90.4729	54.151	24.4514
CMH277C	hypothetical protein, conserved	1676.42	2693.16	2628.4	2186.48	1404.14	1488.22	1716.69		88.6598	99.5021	82.7474	44.1134	63.1422	80.294	100.054
CMH278C	hypothetical protein, conserved	1683.48	2003.75	2342.42	2361.48	2397.51	1769.77	1463.25		94.9876	156.439	115.952	95.9254	137.863	158.807	117.088
CMH282C	similar to trefoil factor	1744.94	1208.51	1375.24	1634.4	2468.68	3324.98	2421.46		74.1791	10.7349	53.7238	27.2669	71.3381	41.8109	84.0871
CMH283C	similar to hedgehog protein	12780	16245	35777.1	34674.5	24242.1	19859.1	14287.6		112.481	355.576	685.609	365.486	515.877	547.253	557.962
CMI012C	retroelement, dead	3818.11	2205.4	1404.77	1212.87	3021.55	2872.65	2472.37		405.643	130.91	52.9621	140.275	195.031	123.522	78.1643
CMI013C	hypothetical protein	1056.43	2106.62	4133.25	2922.74	698.625	1011.79	2017.13		2.12603	40.9076	109.475	69.682	9.31642	34.5706	39.2815
CMI014C	hypothetical protein, conserved	730.347	743.716	823.96	845.763	816.384	820.149	826.794		32.8124	26.2836	29.4177	23.7336	19.9431	1.90221	6.86008
CMI015C	L-asparaginase	365.626	286.42	1094.46	2247.92	3032.75	2128.38	1251.28		3.97537	11.886	20.0279	44.3066	29.1207	26.1951	15.1777
CMI016C	similar to 3,4-dihydroxy-5-hexaprenylbenzoate methyltransferase, mitochondrial	884.784	976.428	944.139	963.615	916.236	906.209	1249.01		18.565	27.4481	4.97515	9.8351	14.6751	29.3566	17.8123
CMI017C	similar to exosome complex exonuclease RRP40	1838.99	1204.62	840.825	762.012	1137.68	1247.22	1181.14		89.1114	36.4848	42.2672	32.3402	36.4753	42.1701	54.5055
CMI018C	similar to U3 snoRNP component Utp14p	1703.95	2209.98	1699.85	1177.21	940.799	1298.24	1684.3		10.3496	59.3237	30.3886	15.3335	18.1808	7.3371	12.4204
CMI020C	hypothetical protein, conserved	3205.78	3895.13	3702.09	4042.22	2710.61	2283.75	2326.48		250.208	319.18	305.539	335.65	256.024	176.027	133.318
CMI021C	hypothetical protein	1348.74	1665.66	1441.2	1290.77	1140.32	1221.21	1481.18		97.2816	51.4168	59.7618	73.3128	45.222	30.001	44.6298
CMI022C	hypothetical protein, conserved	1402.41	1384.18	1237.77	984.728	1373.9	3565.98	2496.02		89.6822	36.6735	37.4653	11.2872	20.5749	52.816	56.8238
CMI023C	hypothetical protein	428.76	373.678	269.239	274.52	240.846	480.738	434.818		10.1507	15.5669	10.2608	9.64979	8.57516	13.8973	19.4693
CMI026C	similar to cyclin M2	1833.03	1552.81	1498.36	1749.05	1778.04	1617.66	1697.96		32.0292	16.5049	21.4988	25.5382	31.2936	79.5039	37.6988
CMI027C	probable AAA ATPase associated with peroxisome biosynthesis PEX1	236.966	263.927	302.182	253.874	170.357	192.695	223.91		7.27118	18.4843	8.87629	10.3618	8.50546	10.7162	5.60762
CMI029C	probable C-14 sterol reductase	8590.13	10028.3	10402.9	8708.2	6405.18	7763.45	8770.53		571.88	555.695	775.432	798.667	457.617	348.134	613.956
CMI030C	hypothetical protein	2652.52	3274.51	3153.07	2489.25	1358.36	1647.33	2124.05		37.5226	102.302	65.6226	47.0306	32.7442	44.2302	26.0459
CMI031C	similar to VAMP-associated protein	225.831	192.407	225.108	207.217	262.817	259.615	196.02		14.3162	12.0375	13.368	16.4218	5.60853	14.3496	9.37516
CMI032C	hypothetical protein	1474.72	447.314	34.4806	94.9031	467.856	240.915	206.686		60.7622	20.9953	7.2068	9.78491	15.425	22.1696	0.629929
CMI034C	ubiquitin-activating enzyme E1	10370.9	9633.75	10119.9	11880.1	14902	11972.8	11428.1		509.438	259.657	358.242	286.772	582.724	105.982	551.076
CMI035C	hypothetical protein, conserved	3955.79	4378.42	3578	3032.31	2201.75	3335.81	3654.75		102.872	60.9608	34.2169	56	23.7276	109.604	115.417
CMI038C	Mg-protoporphyrin O-methyltransferase	4586.95	4985.18	4264.24	3131.68	2454.17	2702.39	3322.92		238.212	325.61	321.499	195.65	138.376	154.56	246.918
CMI040C	chloroplast ADP,ATP carrier protein	23552.2	35344.6	27372.6	22552.6	15619.4	26613.2	19771.7		186.19	817.296	854.124	403.271	196.418	284.909	20.2148
CMI041C	guanylate kinase	2990.96	2368.08	2405.26	2598.12	2416.35	2616.52	2846.46		130.567	35.3514	100.252	89.6457	106.17	32.9938	97.2149
CMI042C	tyrosine--tRNA ligase	12753.6	12297.9	14020.4	10516.2	6319.51	7693.1	8984.17		587.845	194.342	136.77	303.817	479.01	320.698	39.006
CMI043C	hypothetical protein, conserved	4193.08	3990.89	3792.09	3579.45	2930.81	3789.09	4354.3		169.315	120.583	183.871	171.22	135.487	169.632	348.815
CMI044C	similar to vacuolar sorting protein SNF7	2059.87	2228.4	2308.75	2463.24	2668.1	3452.74	2369.49		5.23641	24.6091	67.2996	63.6278	16.2667	121.871	59.0779
CMI046C	hypothetical protein	52.6479	76.5902	80.561	55.9681	32.8803	46.0656	57.4967		7.95845	14.8947	6.62893	2.86397	2.53662	4.94346	17.7054
CMI047C	hypothetical protein	2881	3487.85	2822.63	3679.95	3868.68	3077.06	2152.61		161.75	60.2499	31.5189	103.183	207.951	109.21	86.275
CMI048C	hypothetical protein, conserved	70.5602	75.7308	70.8331	50.4851	73.0452	54.9191	45.665		11.7147	10.6765	26.278	6.63797	4.07248	6.1553	5.03921
CMI049C	fructose-1,6-biphosphate aldolase, chloroplast precursor	360642	369036	369036	283844	168787	238075	369036		20423	14667.1	14667.1	17805.2	1141.23	5057.1	14667.1
CMI050C	catalase	10971	18614.6	21145.3	20079.2	5982.9	7333.62	13352.1		378.056	732.817	527.648	671.375	321.727	227.879	448.062
CMI051C	similar to thiamine triphosphatase	212.415	259.773	222.239	151.109	146.27	156.895	198.233		7.9579	10.9923	1.1937	4.68393	7.72526	3.19813	12.7001
CMI052C	probable sulfate permease	1066.89	483.753	1296.11	1122.18	1317.21	1163.71	1009.74		15.4496	15.6749	50.0358	50.8689	39.8511	16.3517	75.654
CMI054C	similar to guanine nucleotide exchanging fractor	1962.32	1815.39	1878.49	4431.5	6248.25	3000.08	1773.92		71.1411	48.3244	66.2269	35.7345	150.456	120.38	58.1567
CMI055C	mitochondrial ribosomal protein L24 precursor	5945.76	5402.03	5682.58	3592.19	2930.58	3069.37	3673.03		192.561	298.742	78.9841	17.3683	59.7187	124.71	25.5396
CMI056C	hypothetical protein	31.0493	18.7556	11.9861	9.00022	11.4787	14.699	26.337		0.534539	1.52072	5.21904	3.20526	1.70154	2.78874	2.41215
CMI058C	ATP-binding cassette, sub-family E (RLI), member 1	2489.55	3494.13	3655.32	2549.04	1674.74	2047.74	2533.82		119.498	138.156	110.613	89.0827	86.8235	26.2927	56.2419
CMI059C	40S ribosomal protein S23	21217.9	16559	15517.1	12176.7	11865.1	12886.7	15972.9		1991.63	1251.33	931.921	1140.34	1313.51	1137.5	1751.7
CMI060C	hypothetical protein	52.7758	65.8287	25.1407	11.4035	8.70615	5.52956	7.32198		12.7368	13.9897	4.02613	3.71909	1.05704	1.73014	2.3447
CMI061C	X-prolyl aminopeptidase, cytosolic aminopeptidase P	3308.12	2878.98	1956.64	2138.62	2311.2	2650.56	3299.84		42.6163	64.5099	21.4852	57.6307	33.418	7.20031	25.6713
CMI062C	hypothetical protein	4377.07	4231.32	4133.5	3129.44	3386.1	2983.69	2853.03		87.0765	519.103	89.6653	58.175	74.2986	26.7427	67.6878
CMI063C	4-hydroxyphenylpyruvate dioxygenase, 4HPPD	1871.42	1235.17	1194.37	1297.82	1997.93	1815.45	1560.11		143.048	83.463	90.9161	128.102	133.913	55.5363	100.923
CMI064C	hypothetical protein	334.068	338.128	384.273	254.504	237.885	295.212	396.508		19.8738	9.70236	21.7362	11.5507	6.69928	4.53777	6.2216
CMI065C	similar to mitochondrial magnesium transporter Mrs2p	1271.15	1117.55	1438.29	1167.87	1170.48	1147.01	1211.83		31.3096	44.5616	9.89281	48.1318	27.0418	48.6749	29.4277
CMI066C	hypothetical protein	3714.49	4866.42	5855.14	9102.31	6378.04	7144.55	5682.24		91.8893	119.322	70.2468	229.288	332.867	247.579	133.537
CMI067C	40S ribosomal protein S29	63009.2	40499.3	37291.8	42625	50502.2	51677.5	48901.8		2696.09	1239.68	140.117	301.487	483.854	182.506	249.962
CMI068C	hypothetical protein	17385.6	9999.15	8026.92	9047.54	12312	11398.8	10567.8		805.041	369.166	328.961	252.751	1005.03	503.911	791.518
CMI070C	similar to syntaxin binding protein	4529.93	4067.74	3653.2	2665.58	2775.88	2869.42	3293.9		269.698	57.0833	145.921	168.224	189.208	42.3188	231.173
CMI072C	mitochondrial alternative oxidase	11578.3	12557.6	15625.4	27839.3	15242.5	8256.28	6190.11		927.453	442.59	633.23	1005.37	1144.3	637.031	243.664
CMI073C	hypothetical protein	2212.25	2350.63	6339.88	4000.14	2137.89	2674.29	3946.76		89.4737	31.7979	142.627	207.523	116.558	88.4434	221.704
CMI076C	hypothetical protein	2293.57	2636.93	907.606	864.161	938.221	985.184	1271.06		33.6169	58.8214	32.4739	40.0141	1.58161	11.1473	25.9579
CMI077C	probable mRNA-associated protein MRNP 41, RAE1 homolog,	1528.1	1135.94	1325.67	942.118	1189.49	1147.83	1098.16		39.2184	14.3942	44.6967	16.8252	28.3664	34.4159	40.1279
CMI079C	ATP-binding cassette, sub-family G	2143.23	1941.47	2895.66	4333.11	5162.19	4419.37	2909.14		44.1023	4.30117	43.9018	155.949	54.3994	132.964	89.8922
CMI080C	hypothetical protein	6298.64	3253.53	2678.57	2634.46	5176.7	4076.33	4302.13		358.119	211.717	174.551	154.426	410.533	336.794	239.011
CMI082C	hypothetical protein, conserved	1012.35	968.414	809.515	675.626	739.445	621.429	614.911		23.6658	33.3999	15.2584	21.2728	9.18127	21.8843	13.4505
CMI084C	ribulose-5-phosphate-3-epimerase precursor	42286.5	36518	30890.9	19214.3	20201.3	29645.9	38218.4		1532.37	1552.99	1464.28	1093.32	967.914	1402.25	1798.55
CMI086C	phosphoserine phosphatase (PSP) (O-phosphoserine phosphohydrolase)	808.191	641.295	599.062	831.045	1081.67	924.41	698.978		5.4267	7.09278	23.6208	15.4391	25.899	10.2855	26.9155
CMI087C	hypothetical protein	6539.88	8307.04	7333.32	10656.7	6719.71	4796.88	5257.45		342.969	427.561	444.826	744.89	559.253	284.36	277.239
CMI088C	ATP-binding cassette, sub-family G	7305.76	4501.27	2453.43	4374.27	26111.9	13943.9	6161.12		247.284	12.4647	67.0989	204.723	1414.85	538.954	154.18
CMI089C	2-oxoglutarate dehydrogenase E2 component (dihydrolipoamide succinyltransferase)	9219.36	5022.87	2353.66	2222.3	5687.73	6515.42	5913.96		323.426	65.3539	88.9295	70.7651	392.691	83.4691	99.0998
CMI091C	serine hydroxymethyltransferase, cytosolic (glycine hydroxymethyltransferase)	3538.7	5516.12	4859.86	4595.9	4044.29	3314.35	2814.5		111.921	44.0966	117.231	184.768	179.779	103.14	59.3953
CMI092C	similar to protein-tyrosine phosphatase, CDC14 homolog	11219.9	4627.54	3858.04	3591.58	9714.89	15846.7	11826.4		418.624	312.219	67.3996	173.393	252.458	730.65	475.296
CMI094C	methionine--tRNA ligase, cytoplasmic	5191.54	4664.63	2761.56	2274.57	3345.59	3720.89	3510.39		91.4812	33.5844	23.0752	67.4834	95.3295	57.5989	18.1489
CMI095C	NADH dehydrogenase I (Complex I) iron-sulfur protein 20kDa subunit (PSST)	3396	3408.27	3426.59	4080.23	3607.84	3068.86	2724.88		149.658	172.526	273.878	242.124	296.829	130.726	216.8
CMI096C	hypothetical protein, conserved	72.1997	72.4205	81.1811	68.5204	68.4796	69.982	57.1754		3.70686	11.1078	4.80302	3.12605	2.16925	1.34138	5.2525
CMI098C	similar to eukaryotic translation elongation factor 2 (eEF-2)	3677.29	3284.52	2904.08	2605.38	2561.98	2775	3124.28		103.293	305.787	137.151	145.269	82.8284	103.071	106.697
CMI099C	hypothetical protein, conserved	543.946	349.92	266.469	544.621	3458.55	3457.99	1045.63		5.97883	4.93982	13.9509	35.3538	68.3169	56.4994	29.7426
CMI101C	hypothetical protein, conserved	1064.61	735.637	558.174	791.996	2735.44	2584.4	1016.71		5.43574	9.28444	19.606	25.5648	60.6338	57.334	41.6182
CMI102C	hypothetical protein	684.239	287.97	247.206	2517.43	23279.5	19836.1	5284.8		8.13757	6.67354	7.74681	69.9312	170.12	161.533	20.3849
CMI103C	hypothetical protein, conserved	40.6721	48.1845	60.1495	30.622	27.577	24.1441	30.1504		7.41505	9.99266	5.00766	4.55795	4.77422	2.82287	3.88792
CMI105C	hypothetical protein	491.643	400.047	334.43	237.223	224.989	226.714	240.771		8.74361	18.7977	8.28649	13.1987	6.10361	8.51365	8.07913
CMI106C	homogentisate 1,2-dioxygenase	428.674	229.051	536.954	544.202	539.074	530.751	540.686		24.8933	5.16642	23.8146	11.8855	24.2792	20.0971	12.7637
CMI107C	similar to 3'-5' exoribonuclease subunit Dis3	9310.05	7004.48	8277.78	10964.3	10756.8	8958.01	8663.82		381.311	284.521	431.712	926.388	387.839	339.764	392.915
CMI108C	hypothetical protein	104.699	140.858	68.3055	139.423	677.831	489.179	169.578		2.13735	7.35236	4.91507	1.73818	48.6236	34.1635	13.5888
CMI109C	similar to glutenin low molecular weight chain precursor	2298.49	2293.44	2446.22	2921.37	1940.74	1505.35	607.451		202.896	51.0167	69.5634	102.543	175.094	139.065	59.3586
CMI110C	hypothetical protein	2667.42	2049.05	1725.61	1111.81	1138.21	1861.88	2221.81		141.161	49.4894	131.469	63.9309	44.0905	81.6597	185.951
CMI111C	probable phytochelatin synthase	2383.8	1900.57	1483.22	1528.27	2020.9	1875.87	1738.32		47.9571	67.7062	51.5029	27.6876	110.045	32.7849	78.9094
CMI112C	peroxiredoxin Q	11815.7	20813.2	17772.9	21857.7	18339.3	12762.2	10999.3		704.434	626.588	510.44	1163.22	604.857	438.971	66.8569
CMI113C	similar to peroxiredoxin Q	4054.43	4175.15	5776.66	8503.03	6030.51	6143.49	4433.97		101.183	209.145	70.8661	206.809	109.718	103.095	106.387
CMI114C	AMP deaminase	2029.29	1757.3	1279.01	1254.94	1517.87	1655.71	1819		47.5132	47.1733	25.4503	29.9847	31.892	39.4	47.476
CMI117C	ATP-binding subunit of unknown ABC transporter	34515.4	44157.3	48167.9	48826.3	44074.3	45155	46304.2		2082.98	2456.64	1969.84	1523.56	1894	951.741	856.757
CMI118C	similar to cell death-regulatory protein GRIM19	25038.5	18370.5	24073.9	30271.4	33322.3	29578.4	28884.6		516.293	239.202	440.19	825.34	467.45	636.341	649.119
CMI119C	similar to DNA repair protein rad16	381.903	864.327	4293.05	5313.1	1627.63	1474.58	1315.1		22.4112	47.4557	350.605	575.794	112.77	85.9982	88.9104
CMI121C	similar to leucine-rich repeats containing F-box protein	3305.78	1296.97	3967.45	6730.3	11524.1	7043.67	4713.47		183.759	9.33767	56.1682	169.248	439.362	362.254	178.831
CMI122C	similar to RNA-binding protein with RRM	2423.45	2557.94	1825.67	1256.73	1792.54	1829.08	2087.72		84.474	109.043	50.389	38.9504	34.7871	57.6052	75.006
CMI123C	probable ribokinase	1352.35	1291.36	668.16	399.394	584.99	895.301	1067.41		22.1738	24.7999	27.0269	21.4816	17.4677	7.8956	26.7704
CMI124C	hypothetical protein, conserved	945.255	699.646	764.205	616.933	655.894	619.301	799.674		62.4203	50.1046	55.8739	29.2897	40.1932	54.6151	45.3837
CMI125C	phosphatidylinositol 4-kinase	685.431	728.667	1000.42	1245.01	1190.26	1636.62	1245.86		9.61635	47.356	64.7182	87.5516	74.7997	79.092	68.9922
CMI126C	hypothetical protein, conserved	1096.39	595.585	993.149	1123.31	1050.12	1448.82	1519.24		56.4135	40.2437	43.5767	47.5245	34.7068	22.9143	28.7402
CMI127C	hypothetical protein	361.854	431.911	267.463	508.722	613.502	333.63	294.797		21.0746	14.3658	4.01899	19.8769	3.17403	5.04022	8.05961
CMI128C	hypothetical protein, conserved	10667.8	8928.24	10071.7	12579	12452.9	11183.8	10890.5		70.5139	172.609	109.241	225.224	506.279	375.399	137.599
CMI129C	hypothetical protein	3057.8	566.982	988.909	2019.28	9636.31	10534.4	4971.88		199.265	14.5543	36.9344	48.6701	489.435	364.832	180.214
CMI130C	probable zinc protease	5871.13	5653.13	5354.13	2296.68	2185.25	3690.25	6043.07		115.771	156.492	150.379	100.224	44.1076	101.701	252.512
CMI132C	U3 snoRNP component Sof1p	875.996	1059.62	1068.98	869.207	966.165	1102.47	1278.55		50.5018	31.9069	54.7558	216.485	48.2631	7.7033	11.3256
CMI134C	hypothetical protein	777.957	842.636	572.108	777.008	644.234	630.964	525.098		35.6356	14.5549	13.2581	17.0622	45.9372	13.3866	3.76592
CMI135C	single strand binding protein, SSB	3231.13	2506.94	2140.96	1733.17	1920.37	2057.76	2610.08		163.973	105.622	244.645	66.8901	62.6175	45.3791	97.5691
CMI136C	similar to protein with DnaJ domain	1902.54	773.673	2426.1	6277.61	4725.85	3327.36	3278.28		54.3495	42.9225	63.8634	157.034	251.152	182.842	152.763
CMI137C	hypothetical protein	10034.3	8020.69	11010.7	13611.7	15615.5	12406.2	12427.6		673.27	330.206	549.517	982.341	896.438	458.698	565.729
CMI138C	hypothetical protein, conserved	7604.3	5046.78	4535.22	5175.7	6748.96	6224.49	6655.09		352.323	90.0821	248.15	107.899	263.175	246.184	297.503
CMI139C	hypothetical protein, conserved	3552.13	4672.27	4205.16	2944.1	2390.97	2711.25	2912.57		15.7972	58.6356	123.372	18.332	125.047	166.781	61.7024
CMI140C	60S acidic ribosomal protein P1	40455.8	32704.8	29575.8	18531.3	16666.3	23245.3	27753		1653.61	682.152	194.03	128.157	1272.78	606.1	416.427
CMI142C	dihydroxy-acid dehydratase	4236.45	5291.12	4314.87	2654.91	1829.17	2153.55	2938.12		100.319	240.248	166.788	38.0017	11.5121	121.544	68.675
CMI144C	similar to ring finger protein	399.648	636.268	314.44	247.926	152.687	202.287	195.484		25.0841	29.8541	3.22222	6.96878	2.82173	8.92925	9.13879
CMI145C	hypothetical protein	1098.28	745.329	729.15	651.394	674.615	756.462	894.529		61.6345	23.7788	18.0171	17.3206	67.1217	24.0756	28.9663
CMI146C	similar to folate transporter/carrier	2178.34	1692.47	1687.64	3005.65	3388.56	3311.12	2652.4		107.71	60.9879	101.9	184.979	150.488	155.704	151.25
CMI147C	secreted protein (mpt70)	130.344	269.349	182.742	126.323	80.8885	101.341	96.5568		11.9338	7.98622	32.3704	4.27749	6.79605	4.71217	7.67278
CMI148C	probable trigger factor	37365	50509.3	43156.9	32261.9	21006.4	28680.8	29633.6		523.732	2064.16	681.044	548.219	520.923	649.841	643.454
CMI149C	hypothetical protein	1066.36	2080.94	1028.97	1008.63	515.808	622.691	936.457		23.3299	17.1259	15.9934	5.93679	40.4381	7.27045	8.08347
CMI151C	nucleotide excision repair protein XP-D	2906.59	1395.58	1701.08	2304.96	3523.58	3199.52	3083.55		75.8682	24.2108	14.1939	99.1906	128.319	137.055	28.2809
CMI152C	hypothetical protein, conserved	19428.6	17679.6	18403.6	17776.5	21764.7	21119.8	23316.2		371.57	271.157	329.513	140.929	495.98	285.256	209.714
CMI154C	hypothetical protein	998.73	761.145	768.576	747.764	869.204	833.376	740.333		8.12023	9.37731	17.1242	37.0429	25.5055	15.0566	43.5207
CMI156C	26S proteasome ATP-dependent regulatory subunit	9203.7	9359.45	14221.7	38453.4	24168.8	17268.8	11248		437.966	657.244	603.227	2151.95	1353.01	626.855	769.108
CMI157C	ATP-dependent zinc protease	1555.73	1805.43	2673.05	2914.37	2769.53	2397.93	2431.85		59.5103	59.9334	3.44784	26.1964	131.541	89.2255	16.6646
CMI158C	probable pyrroline-5-carboxylate reductase	9847.25	11074.1	8203.83	8659.16	7083.17	7306.24	7469.02		129.542	346.491	134.614	339.256	35.4436	163.12	69.0117
CMI159C	hypothetical protein, conserved	2755.52	3278.16	4067.09	4192.47	3997.63	3251.41	2125.68		60.79	49.6023	189.195	37.1998	112.093	110.006	43.2063
CMI160C	hypothetical protein, conserved	2736.51	1895.39	2594.48	3393.49	4034.81	3682.27	2605.77		109.367	72.2503	156.001	157.398	296.131	66.3385	125.948
CMI161C	hypothetical protein	11635.1	10436.3	10746.5	12453.2	14324.3	11137.9	9640.84		296.418	112.766	193.345	244.196	233.102	396.411	167.893
CMI162C	pyrophosphate-fructose-6-phosphate 1-phosphotransferase	6143.78	7088.69	7147.3	3552.61	2318.83	3806.95	6393.42		232.782	24.6116	270.772	135.959	75.6609	15.0539	280.071
CMI163C	similar to TATA box binding protein (TBP)-associated factor TAF9	1808.91	1938.41	1520.73	1209.44	1131.3	1082.27	1265.14		104.872	165.554	154.783	138.252	63.478	41.8623	126.829
CMI164C	hypothetical protein, conserved	1559.59	1557	1685.49	2318.68	1945.94	2014.14	2104.9		158.097	54.7186	68.2398	110.49	61.4307	16.7755	86.8063
CMI165C	similar to endoplasmic reticulum resident protein	2840.91	2750.37	2978.74	3237.89	4008.86	2964.78	2924.38		70.8584	40.444	34.4414	46.6667	136.962	135.22	116.773
CMI166C	hypothetical protein	9528.94	6303.38	4945.05	2099.4	3046.64	3452.73	4398.32		348.666	135.425	162.914	47.4494	163.131	205.098	195.257
CMI167C	hypothetical protein, conserved	1243.67	1151.95	850.092	731.438	726.53	825.397	998.994		65.3436	74.221	81.9017	64.0055	42.9238	34.6315	82.4632
CMI169C	probable DNA mismatch repair protein	1239.2	1608.26	2013.57	2098.61	1585.06	1212.29	1175.4		18.3883	55.427	91.4357	82.586	13.604	44.4031	44.8001
CMI170C	hypothetical protein	3488.32	4511.41	7439.5	6981.17	4841.48	4649.59	4871.6		210.369	53.9355	51.3116	99.5688	240.632	200.073	233.685
CMI172C	hypothetical protein, conserved	46205.4	59906.3	38985.4	30565.8	10702	19279.1	38059.2		1034.89	1273.92	935.552	1004.68	533.367	793.426	914.019
CMI173C	hypothetical protein, conserved	271.765	253.622	272.494	234.342	284.853	422.415	352.027		2.76166	13.0165	11.7131	15.8334	28.3289	26.8336	8.67225
CMI176C	DNA polymerase alpha, catalytic subunit	61.752	39.2774	117.865	815.445	2003.34	614.09	201.688		13.5434	8.98265	10.5296	7.47226	45.2549	5.31915	1.60198
CMI177C	hypothetical protein	346.815	235.167	282.568	340.599	523.531	833.707	445.369		10.0904	11.3513	8.30477	11.0794	21.2101	30.6548	13.6156
CMI179C	probable fibronectin-binding protein	377.98	397.674	351.11	216.189	198.805	208.865	250.877		12.5766	70.5143	10.8844	12.797	5.41574	12.5406	6.03599
CMI180C	similar to mitochondrial magnesium transporter Mrs2p	4377.35	4384.28	5059.25	4360.85	5448.68	5481.63	4991.46		37.9626	38.2186	30.2827	41.3719	106.637	223.709	112.474
CMI181C	similar to mitochondrial magnesium transporter Mrs2p	3954.6	4089.59	3677.91	3472.48	2987.18	3179.14	4091.12		58.8877	11.5563	30.9233	32.5476	118.379	35.8205	69.3602
CMI184C	box H/ACA snoRNP component GAR1	784.643	864.605	828.926	597.899	707.657	437.76	233.352		14.9012	38.9352	22.778	7.24407	28.6114	5.81457	3.36575
CMI185C	probable leucine aminopeptidase	12850	15371.4	14996.2	12888.5	7625.72	7162.97	8752.97		351.962	283.131	220.628	286.789	60.6816	368.039	218.408
CMI186C	cytochrome c-type biogenesis protein ccmE	1284.61	1601.1	1158.21	600.965	509.834	798.897	1152.1		29.8968	27.3895	32.1121	8.83727	7.22911	4.18302	18.1028
CMI187C	similar to ribonuclease P protein subunit RPR2	1250.4	756.21	1248.83	2083.75	3047.37	2275.13	1865.55		36.62	25.0569	29.4821	42.0539	147.36	143.031	93.5779
CMI189C	retroelement, dead	4314.66	2355.1	1436.18	1266.62	3109.88	3067.21	2526.89		92.6488	38.4999	36.4036	50.2552	85.7645	81.2108	80.2218
CMI192C	sister-chromatide cohesion complex Cohesin, subunit SMC1	739.04	493.977	2006.24	10330.2	21578.3	5649.4	1450.23		22.3068	16.3837	3.75359	113.743	414.282	97.5034	22.0832
CMI194C	similar to rubredoxin	12384.3	14234.5	13878.2	7236.77	5874.81	7424.82	8550.83		123.418	195.085	262.354	209.957	183.043	262.229	255.142
CMI195C	hypothetical protein	13381.7	39250.5	45052.7	42869.8	24917.1	19387.3	25951		376.886	3070.63	2879.82	1988.67	480.091	848.557	663.202
CMI196C	sedoheptulose-1,7-bisphosphatase	94390.1	113184	80382.6	54914.1	46763.6	60247	87681.9		4558.75	1607.46	2997.02	1216.99	2270.07	1777.53	863.839
CMI197C	hypothetical protein, conserved	55253.7	46602.3	41265.1	33275.7	32078.7	37561	38448		4199.34	1728	839.964	376.188	419.169	1051.7	389.919
CMI198C	probable ubiquitin fusion degradation protein Ufd4p	26721.8	16874.9	18495	22172.8	31395.9	28252.4	27922.5		749.542	677.744	763.51	1073.02	2208.93	1968.12	1077.41
CMI199C	similar to ribosomal protein S1	4240.48	3972.03	3135.16	3080.51	3221.28	3546.39	3268.28		95.2449	35.9963	30.1658	242.786	43.0116	68.8966	68.6531
CMI200C	NADH dehydrogenase I (Complex I) alpha subcomplex 2 (B8)	2607.9	2584.39	3006.61	3132.22	2795.23	2599.33	3031.89		82.7693	51.0847	104.919	90.9858	15.3812	22.9959	67.7466
CMI201C	hypothetical protein, conserved	656.553	554.396	1079	1004.46	1020.51	912.209	740.343		45.252	19.6247	9.3809	21.5937	75.4672	35.9552	7.67514
CMI202C	40S ribosomal protein S15A	42759.3	31959.6	33866.7	26170.6	20852.3	27198.6	31090		360.083	1106.08	696.49	690.774	965.642	1027.97	1063.93
CMI203C	probable mitotic cyclin a2-type	699.693	486.735	425.35	1712.02	4225.48	1457.69	427.404		22.688	11.1094	3.59257	138.674	219.522	89.8363	19.8596
CMI204C	similar to UMP-CMP kinase	2102.29	4299.11	3793.25	4746.09	3130.3	3950.78	3632.94		93.0161	265.456	228.623	283.046	234.758	265.633	395.037
CMI205C	60S ribosomal protein L24	44150.1	31877.1	29623.6	24851.3	28956.1	29343.4	32315.1		421.395	528.13	440.812	533.143	303.744	311.943	928.647
CMI206C	hypothetical protein	2924.03	1800.59	2941.21	3820.52	3901.62	3212.89	3317.05		157.313	63.8761	160.405	227.305	331.344	222.345	207.705
CMI207C	chromosome assembly complex Condensin II, subunit H2	100.553	123.253	62.1956	119.714	806.246	706.349	230.547		8.46517	8.9871	6.94705	4.3112	30.2438	14.9608	13.8335
CMI209C	TATA-box binding protein-associated factor 5	1480.05	1951.19	2044.03	1571.7	1143.49	1177.16	1288.3		56.2341	64.2585	86.8049	78.1103	44.7726	28.0232	37.3903
CMI210C	hypothetical protein, conserved	19896.5	11818.4	11806.9	13773	25734.3	22339.4	18576.1		604.521	468.948	546.352	453.59	966.17	1123.5	1274.62
CMI211C	hypothetical protein	4287.17	2320.38	3082.27	4990.53	5766.46	4781.39	4766.93		171.961	23.5137	82.6099	75.4891	167.261	64.4409	34.0338
CMI212C	similar to polyribonucleotide nucleotidyltransferase	315.513	335.649	437.172	460.804	338.339	312.232	379.569		22.4224	10.5276	4.45299	7.07455	17.0665	24.1761	12.0314
CMI213C	calnexin	14589.8	22101.7	29878.3	42171.6	24280.2	18596.9	11887.6		150.163	487.631	710.992	875.718	389.522	145.173	272.65
CMI215C	probable GDP dissociation inhibitor	1879.39	1891.41	1644.88	2295.7	1710.05	1773.96	1859.3		43.7046	165.889	58.2806	72.9758	76.9905	82.4498	42.1164
CMI216C	probable mitochondrial intermembrane space complex subunit Tim8	964.879	1384.97	886.26	431.459	402.46	576.08	434.901		12.7253	81.0049	54.0154	23.3018	15.422	28.2454	31.149
CMI217C	probable transcription initiation factor like protein, pBrp	361.449	258.23	232.173	414.809	523.438	410.881	299.473		14.6557	15.7625	16.6859	3.45411	7.31565	11.6373	20.2419
CMI218C	hypothetical protein, conserved	196.6	189.789	201.22	144.597	129.381	120.984	143.254		1.00819	16.7763	14.9179	6.27454	6.8743	6.72099	9.26998
CMI219C	hypothetical protein, conserved	26527.2	27001.1	32957	42059.3	30961.7	24988.9	22810.2		1077	1036	891.496	1897.17	961.688	630.467	308.179
CMI220C	hypothetical protein	1570.39	1118.17	858.679	1017.77	1357.04	1142.11	1090.45		32.4123	10.4847	5.63629	12.6673	24.4156	34.5131	30.823
CMI221C	diaminopimelate decarboxylase	4373.39	5812.44	5042.47	3159.32	2952.42	3258.49	3680.71		70.7727	212.987	119.037	185.098	57.6406	188.765	181.854
CMI223C	retroelement	222.293	182.849	119.194	88.5515	125.777	127.958	119.786		6.43403	12.1192	1.20488	0.929889	3.63519	3.59447	5.11669
CMI224C	glucose-6-phosphate 1-dehydrogenase	1671.39	2082.12	2050.91	2396.64	1945.59	1657.21	1546.79		60.6024	5.90835	50.7114	29.5842	72.4091	65.4137	20.3307
CMI225C	similar to RNA polymerase II transcriptional coactivator	3946.45	3451.83	3207.72	3679.01	5509.7	4016.81	3048.62		206.954	191.059	172.581	156.482	188.601	147.899	158.122
CMI226C	similar to ankyrin	667.907	853.773	842.148	470.828	289.378	381.903	570.49		16.8039	6.96167	12.3547	7.90097	2.62086	9.50434	4.85711
CMI227C	probable G2/mitotic-specific cyclin 1	283.439	149.81	81.6152	242.221	3222.93	9152.34	2605.79		5.18986	5.77895	15.2127	11.9452	74.6789	423.405	73.2809
CMI229C	mutS family DNA mismatch repair protein MSH6	118.41	146.407	157.733	219.326	297.197	174.084	105.992		15.1032	9.07357	5.52549	8.24669	19.113	10.9816	2.15544
CMI230C	similar to endonuclease III	1112.34	1653.52	2280.15	2381.86	1119.14	1242.61	1657.4		28.3681	27.5176	84.8602	49.8851	58.2928	31.0423	70.2152
CMI231C	ubiquinone/menaquinone biosynthesis methlytransferase	285.593	424.631	524.792	329.282	240.153	285.179	358.039		14.2952	26.7028	23.4677	25.0724	11.1042	14.3553	19.3679
CMI232C	hypothetical protein, conserved	2391.15	2200.84	2022.99	2710.19	2504.06	2885.71	2902.61		170.598	170.262	57.3666	84.5713	323.005	174.575	153.439
CMI233C	glutamine synthetase (GS2)	208141	293744	241222	134209	35554.6	91279.5	132661		16261.3	14062	3272.85	2537.17	172.817	2343.59	2246.93
CMI234C	similar to PABP1-dependent poly A-specific ribonuclease subunit PAN3	2948.25	3190.55	3528.22	3902.91	3835.47	3590.11	3350.15		84.4113	103.208	167.435	103.472	88.796	97.9736	32.7218
CMI236C	unknown WD-repeat protein	611.498	600.16	438.123	402.993	457.255	446.896	520.675		38.812	41.8713	27.3291	26.7662	30.8002	22.6219	3.80972
CMI237C	hypothetical protein, conserved	20115.2	11957.3	11756.9	14066.3	25868.1	22050.3	18751.5		372.356	139.219	266.713	59.3029	600.137	578.769	133.78
CMI238C	6,7-dimethyl-8-ribityllumazine (DMRL/Lumazine/Riboflavin) synthase	10219.2	7820.43	8643.14	7096.48	7536.93	6939.77	9055.65		357.039	198.389	48.6003	61.112	205.914	405.224	212.747
CMI240C	(3R)-hydroxymyristoyl-ACP dehydratase, precursor	3333.62	2904.16	2523.47	1921.14	2238.02	2287.96	2428.39		71.7497	60.7746	42.5505	17.8307	110.255	75.8279	45.7605
CMI241C	similar to carboxy-terminal proteinase	464.97	482.783	702.267	451.368	554.022	427.636	450.299		25.5321	21.0206	21.8507	5.06569	9.2442	11.725	17.2816
CMI242C	hypothetical protein	1627.79	310.917	1840.84	5647.78	47513.5	45849.4	13493.7		6.27424	18.7869	28.6551	132.161	317.027	627.618	85.0056
CMI243C	plastid terminal oxidase	415.4	19.7009	131.46	444.567	1513.82	1225.36	340.896		21.7442	8.19184	3.08917	18.2283	77.1999	43.6091	14.7476
CMI244C	plastid terminal oxidase	1672.74	1094.16	5062.1	6617.5	6407.16	4022.06	3113.41		8.11264	14.9182	126.466	180.759	135.256	21.6153	35.6595
CMI245C	hypothetical protein	3471.03	11200.9	24851	28815.4	9555.34	11492.1	14800.5		15.4879	452.51	1068.95	621.996	426.09	253.056	370.229
CMI248C	photosystem II 12 kD extrinsic protein	77130.2	113508	125386	123134	52472.2	63174.6	93067		1193.92	6166.06	2791.54	1075.41	532.401	530.645	935.424
CMI249C	similar to syntaxin	1531.97	1344.59	784.234	710.592	911.675	956.875	998.864		127.944	133.835	63.916	74.0895	58.2777	46.7103	80.8154
CMI250C	similar to Golgi SNARE protein	732.83	1242.58	724.392	572.687	404.9	334.074	358.858		32.8901	101.411	62.7597	26.6271	17.9463	43.9161	22.2386
CMI251C	heat shock protein ClpB	4790.16	6746.53	8933.46	15204.9	8805.61	6354.88	6344.01		74.0923	77.1526	284.398	290.206	91.6141	150.698	117.803
CMI252C	DNA topoisomerase I	5124.05	5771.57	6204.89	5170.58	4050.07	4513.71	5696.24		157.876	186.174	164.283	43.8606	51.582	111.614	131.041
CMI253C	hypothetical protein	739.202	615.352	601.085	293.324	433.009	579.614	788.567		13.5214	4.80863	12.5395	1.54618	23.3122	4.56326	11.0816
CMI254C	hypothetical protein	222.979	225.024	213.163	116.871	99.6997	121.569	162.067		14.4626	52.69	45.1188	5.39618	5.78725	12.1923	2.04278
CMI255C	importin beta-3 subunit (Karyopherin beta-3 subunit) (Ran-binding protein 5)	32166.1	30962.3	32691.7	34699.1	46509.1	42571.9	34719.2		592.864	406.356	459.418	378.918	1570.67	1267.24	482.71
CMI257C	hypothetical protein	168.765	210.931	392.003	499.636	535.102	286.632	184.966		10.7771	11.2204	19.3915	16.2171	19.3626	11.4924	13.2708
CMI258C	hypothetical protein, conserved	1062.41	1197.81	1283.81	731.899	499.044	689.06	826.75		49.4436	39.4661	62.9149	20.5781	23.8959	21.1666	34.0337
CMI260C	hypothetical protein	557.81	583.057	748.865	759.828	772.798	676.068	617.155		26.8013	14.4374	52.5568	19.8639	44.361	47.449	1.63132
CMI261C	hypothetical protein, conserved	2629.46	1202.55	1404.14	2409.33	4041.83	2781.36	1901.57		68.326	5.398	47.7233	58.9988	196.595	71.534	49.5822
CMI262C	NADH dehydrogenase I (Complex I) alpha subcomplex 6 (B14)	868.73	972.484	1214.94	750.319	558.353	569.811	701.493		20.6019	14.0103	5.30896	7.76098	5.00946	16.8516	17.651
CMI263C	similar to AtRer1A (Arabidopsis)	4714.15	4481.25	6071.65	8035.39	8593.25	7910.93	6306.98		42.5801	67.3805	213.706	204.691	297.617	537.253	230.748
CMI264C	ATP-binding cassette, sub-family F (GCN), member 2	921.304	1125.15	883.11	783.021	594.156	520.501	500.442		46.5216	24.5114	44.4667	33.3442	20.0172	28.9172	10.7645
CMI265C	hypothetical protein	3730.97	2827.86	2359.64	1916.96	2097.2	2351.96	3500.49		34.6724	61.6998	64.4702	12.8203	28.2014	53.7692	68.5588
CMI266C	hypothetical protein	7097.04	6124.7	7704.08	13581.9	11910.7	9142.57	7287.13		538.626	555.52	740.053	1332.44	1044.94	795.787	597.058
CMI267C	similar to L-isoaspartate (D-aspartate) O-methyltransferase	3618.65	3491.17	3818.06	4268.45	3315.06	3460.07	3607.2		95.9071	75.0247	116.682	94.8927	120.106	151.849	129.709
CMI268C	hypothetical protein, conserved	1999.51	2188.76	2222.8	2348.04	2319.58	2219.28	2438.96		18.1516	94.9632	149.07	50.0176	56.4194	43.2735	74.8482
CMI270C	similar to carbonic anhydrase precursor	35541.9	50370.1	56192.8	57755.9	19602.4	23507.6	35781.7		657.947	1503.2	939.224	3227.21	677.892	628.589	55.7975
CMI271C	MGDG synthase	7457.92	8856.1	6013.53	3044.5	3109.16	5055.15	7714.04		168.225	338.841	262.472	164.926	68.1273	192.639	282.937
CMI273C	dihydrolipoamide S-acetyltransferase, precursor	2116.17	2868.26	3256.03	2585	2093.45	2155.86	2136.6		20.3588	37.0288	56.6586	80.7159	19.9261	24.1606	44.1712
CMI275C	hypothetical protein	5.9246	6.59125	3.92275	5.12333	4.62227	4.78812	4.32165		2.86886	2.45507	0.12366	1.59394	0.498489	1.15956	0.561757
CMI276C	probable SAC1 (supressor of actin mutations 1) protein	909.35	840.387	821.169	571.548	598.752	591.62	638.52		7.33996	37.3622	22.1576	5.83138	41.0928	2.5104	10.9153
CMI278C	hypothetical protein	187.316	211.104	216.958	167.103	119.663	133.153	121.515		8.40026	11.899	5.41069	9.0855	7.12424	11.2928	3.87656
CMI281C	cytochrome b6/f complex iron-sulfur subunit precursor	12883.6	13110	12811	7567.59	5600.35	8236.78	11477.4		302.995	143.295	158.483	190.292	289.784	339.159	32.6184
CMI283C	receptor for activated protein kinase C	9920.34	10078.7	11011	6612.98	3706.98	4048.25	5601.88		209.673	98.5561	365.94	261.929	137.047	57.2637	113.698
CMI284C	hypothetical protein	3952.54	3689.36	1763.84	2681.25	3637.83	2089.59	1492.06		81.4316	189.51	45.7734	22.4558	107.779	64.4439	92.646
CMI286C	hypothetical protein	6760	2983.9	1988.54	821.697	2920.93	3632.1	2649.29		78.2491	76.9508	76.3391	33.2901	100.057	93.4449	93.1278
CMI288C	hypothetical protein	27.3272	73.0861	177.072	445.189	594.977	146.105	39.7524		10.7082	88.8245	23.2975	21.6056	11.8038	8.7192	5.59624
CMI290C	manganese-stabilzing protein precursor	40438.1	68481.7	116242	73989.7	19148.7	35491.8	63072.6		1100.25	3567.28	9907.74	333.802	1584.31	273.526	1606.41
CMI291C	similar to replication protein A 30kDa	2334.97	1136.25	1809.08	7509.95	21582.3	6037.03	1744.95		60.1428	16.1347	87.4994	184.965	375.83	38.3878	55.8844
CMI292C	branchpoint bridging protein Msl5p	3683.28	3578.42	3623.97	2907.06	2434.31	2630.97	3528.57		126.836	490.856	90.4375	33.2118	100.118	82.3719	96.5871
CMI293C	alpha,alpha-trehalose-phosphate synthase (UDP-forming)	4283.84	4837.29	5744.93	4774.64	4147.35	3836.82	4295.88		85.9322	4.87976	142.684	39.094	26.5106	115.596	64.4961
CMI294C	isoamylase	8278.36	9228.74	9718.96	6887.1	5202.04	14384.7	8889.28		688.496	684.477	832.214	765.404	523.691	1689.09	815.619
CMI295C	phenylalanine--tRNA ligase alpha subunit	85.5255	166.288	191.693	150.029	69.7769	62.3397	60.767		7.44217	11.4405	12.9251	3.61643	4.20371	3.526	6.10382
CMI298C	thioredoxin reductase (NADPH)	2457.6	2937.05	2600.53	4290.66	3973.35	1689.85	989.255		135.253	116.041	105.387	221.04	193.895	14.9745	62.1427
CMI299C	serine O-acetyltransferase	5606.63	5390.53	2530.51	3322.54	2575.43	2619.35	2497.86		228.544	88.3725	51.7575	104.432	81.1629	122.991	119.039
CMI300C	uracil-DNA-glycosylase	2366.38	1580.27	2676.99	6860.92	10844.5	3830.01	2561.99		96.7296	65.709	80.0355	156.072	294.377	53.0555	59.4922
CMI301C	similar to glycosyl transferase	678.337	656.626	572.649	768.435	823.598	749.145	696.046		39.1051	18.4246	68.2311	13.2768	40.8048	37.0181	37.618
CMI302C	similar to Golgi transport protein GOT1	1412.09	1134.56	775.299	879.41	1179.47	1138.04	1168.92		26.6015	20.9938	18.8841	31.7158	32.0532	8.69853	13.3296
CMI304C	mitochondrial ribosomal protein S1 precursor	39509.9	38208.9	33707.8	21436.9	14287.8	18390.9	24323.8		1679.16	416.436	1227.36	297.575	660.477	207.24	547.082
CMJ008C	similar to retinoblastoma-binding protein 5	1680.9	1180.45	1196.38	1912.93	2413.14	2161.38	2221.11		48.1808	24.0937	44.6424	33.2652	39.5516	56.5073	28.9862
CMJ009C	cycloartenol synthase	1296.63	1357.37	1293.14	1015.32	890.472	873.282	1030.49		39.6028	41.557	40.8739	11.547	36.1964	20.1641	33.2317
CMJ010C	hypothetical protein	925.921	814.537	918.622	737.237	767.396	643	701.195		57.079	35.0484	56.4808	38.0497	25.7153	26.71	62.969
CMJ011C	similar to 26S proteasome regulatory subunit RPN12	340.962	590.288	584.139	831.284	313.209	361.467	281.167		13.6936	17.792	7.39672	20.8761	8.29206	15.1549	15.8192
CMJ012C	hypothetical protein	476.462	680.503	588.257	335.689	189.248	260.66	385.722		12.7516	15.3707	32.8574	12.827	5.13239	5.7371	13.4905
CMJ013C	similar to CCR4-NOT transcription complex, subunit 2; NOT2	2876.07	2412.16	2518.88	2837.16	2923.64	2880.85	2673.35		128.453	122.086	76.3854	67.3537	141.81	97.2287	116.656
CMJ014C	mercuric reductase	2627.04	2486.37	2354.53	2490.39	2582.44	2251.03	2157.51		150.039	64.6453	98.4327	68.3224	89.4792	13.5464	33.219
CMJ015C	hypothetical protein, conserved	219.407	364.878	288.088	181.29	99.7691	104.74	168.563		4.53649	16.5792	9.63249	5.13471	9.12751	2.08218	11.4741
CMJ016C	aspartate kinase	16783.8	23716.6	27727.1	19355.6	7632.96	13738.9	16505		258.165	142.85	511.37	566.57	347.729	709.797	1040.41
CMJ017C	hypothetical protein	93.9767	88.5483	130.11	182.366	253.55	91.5133	63.6297		9.13396	6.96309	10.3179	6.45244	4.80653	4.84973	2.68622
CMJ018C	hypothetical protein	4.57946	5.42191	8.00562	42.8177	59.2141	15.977	5.19683		0.672345	1.52648	1.47128	3.94107	5.02991	2.77002	0.701634
CMJ019C	hypothetical protein	981.157	995.899	929.938	821.106	693.096	664.982	738.441		26.1167	8.3848	7.46566	33.3824	45.3528	10.5665	6.29898
CMJ020C	hypothetical protein, conserved	579.276	1303.46	1565.1	1339.97	760.747	981.857	1198.59		26.7571	45.2165	62.7384	78.2159	41.4223	33.4221	18.4585
CMJ021C	probable 1-acylglycerol-3-phosphate O-acyltransferase	1367.63	1374.11	745.867	485.499	503.45	560.888	683.978		27.7286	25.9844	20.331	13.4374	16.1509	8.73388	19.5546
CMJ023C	hypothetical protein, conserved	4827.52	4947.89	4347.72	5827.04	6447.14	5310.57	4782.84		59.6304	64.6769	97.9489	176.789	176.702	299.667	137.723
CMJ024C	similar to plant adhesion molecule 1 (PAM1)	1108.22	1469.74	1383.09	1440.84	1103.25	1397.96	1557.63		38.5975	28.1937	23.5749	29.4945	33.3097	32.189	46.2585
CMJ027C	glycerol-3-phosphate O-acyltransferase	2732.53	3572.27	2643.34	1367.9	1155.99	1769.11	2557.14		120.279	59.7548	43.1885	29.5024	64.1753	28.0925	25.5422
CMJ029C	hypothetical protein	1563.19	1992.4	1885.81	1653.25	1460.11	1310.23	1428.87		54.2028	64.4951	47.9409	31.1506	26.7551	23.6135	27.9023
CMJ030C	hypothetical protein	65.3428	73.7039	53.7507	39.7988	28.6748	31.009	55.5043		11.0713	9.05082	4.07528	0.991594	2.26583	2.22805	6.79446
CMJ033C	hypothetical protein	141.367	97.2684	163.992	198.705	213.682	195.475	193.33		8.46893	4.10094	4.53862	8.86948	3.91721	5.05337	4.54552
CMJ034C	bZIP transcription factor	15228.5	15330.8	8551.04	6451.34	6398.65	5329.09	5216.67		479.387	560.377	246.478	188.773	245.63	219.195	133.881
CMJ036C	cytochrome c oxidase (Complex IV) subunit VIa	8619.21	6816.21	5011.81	6038.93	8981.33	7999.69	7918.61		71.779	72.8878	271.826	37.6649	309.844	267.35	253.216
CMJ037C	probable GTP-binding protein	8152.27	6023.8	4987.78	6400.61	8456.21	6868.67	5739.12		125.578	74.8333	38.0086	166.643	172.452	63.4359	65.412
CMJ038C	similar to hydrolase, conserved unknown protein	11006.6	14201	17365.5	17937.3	11994.4	12957.1	18660.8		400.875	359.165	486.168	346.886	309.113	29.5878	118.592
CMJ039C	ATP-binding cassette, sub-family A	1839.08	991.354	404.607	829.09	2067.49	1347.73	1990.76		44.5317	18.0282	27.7373	14.2033	20.7091	19.8378	17.7859
CMJ042C	glyceraldehyde-3-phosphate dehydrogenase	192818	232232	178671	81719	48824.7	90334.7	123873		10145.1	22106.8	14704.7	2603.03	1672.9	1738.94	5501.91
CMJ043C	phycocyanobilin lyase alpha subunit	2929.32	3340.47	2592.54	1879.35	1263.21	1738.19	2317.65		68.8835	57.6241	50.6486	15.5131	18.3658	8.43241	75.6923
CMJ044C	phycocyanobilin lyase beta subuni	546.117	917.972	809.064	514.28	200.113	300.867	417.297		11.1105	27.5615	8.99129	20.5761	12.8249	16.9989	6.46411
CMJ045C	hypothetical protein	5268.8	5199.71	5166.81	4384.5	4074.49	3856.92	4620.11		423.518	378.398	576.864	514.52	345.639	271.833	370.148
CMJ046C	similar to kinetoplast-associated protein	1192.78	2276.97	3435.19	1831.1	622.115	1013.74	2010.9		70.5536	143.013	108.257	22.601	32.8615	11.4322	8.77733
CMJ047C	histidine--tRNA ligase	3018.84	3202.23	1982.97	1835.68	1835.54	1971.73	1712.84		86.3353	37.9441	41.4231	39.1925	28.9536	44.9906	50.2342
CMJ049C	hypothetical protein, conserved	5508.93	3371.39	4688.33	5880.75	8756.52	7555.66	7478.07		141.326	18.5637	121.753	222.7	235.585	200.01	86.9289
CMJ050C	lactation elevated 1	6656.34	6333.4	6754.13	7303.09	7735.58	8281.9	9188.26		326.851	388.238	489.291	573.705	450.311	391.622	564.599
CMJ051C	NADP-dependent malic enzyme	1448.79	1351.21	1261.96	1353.65	1296.2	1109.35	1009.09		68.7465	78.692	47.4846	34.0999	37.5103	42.4994	16.3283
CMJ052C	hypothetical protein, conserved	7627.36	8011.24	6910.78	6225.35	6311.29	6719.96	9515.72		532.04	200.497	441.722	453.315	591.957	566.133	650.585
CMJ053C	hypothetical protein	3055.64	6609	7114.26	4660.86	2935.66	2336.2	2505.4		296.298	392.175	680.29	452.888	235.531	135.815	188.458
CMJ054C	glutamyl-tRNA reductase	14225.7	28281.3	42507.9	31193.7	10495.2	17123.1	28788.5		247.245	634.199	1540.43	720.619	205.844	586.115	983.951
CMJ055C	2-oxoglutarate dehydrogenase E2 component (dihydrolipoamide succinyltransferase)	32137.9	26662.8	29335.7	38331.3	49504.1	42212.3	33930.6		2414.03	1881.09	1489.35	2347.72	3021.17	2412.35	1735.13
CMJ056C	similar to vesicle transport v-SNARE protein	2624.28	2828.64	2742.24	3961.53	4503.94	4091.22	3483.27		68.6183	46.1257	164.577	225.45	91.6636	115.295	148.292
CMJ057C	60S ribosomal protein L19	36612.3	35533.4	34444.7	29265.8	29595.5	28721.1	27994.7		567.069	1693.29	947.295	296.486	593.005	482.394	264.572
CMJ060C	hypothetical protein, conserved	3439.35	1982.87	1642.8	1383.53	2267.35	2834.25	3460.67		73.8459	46.6333	64.6344	42.9779	97.4826	152.986	209.9
CMJ061C	hypothetical protein	4257.7	4048.52	4866.04	6375	7149.93	6917.81	7502.42		100.837	59.8572	50.975	92.5903	147.537	120.789	196.577
CMJ062C	similar to acetyltransferase, GNAT family	8032.51	5569.59	5174.52	6701.35	11020.5	8601.65	7637.54		281.579	155.175	90.3249	91.4137	817.843	197.569	200.943
CMJ064C	hypothetical protein	5888.4	5047.2	5672.79	5440.19	6805.76	6151.24	6132.52		27.615	189.401	83.4506	123.678	81.5036	135.931	121.252
CMJ065C	hypothetical protein	742.078	392.127	1077.69	1162.21	2143.59	10449.5	3898.46		50.4394	22.3983	83.9126	106.888	145.183	588.62	358.855
CMJ066C	phenylalanine hydroxylase	390.613	140.794	488.919	748.954	1539.13	2869.85	1409.16		26.302	7.68026	26.6431	52.6322	116.731	224.219	120.295
CMJ067C	hypothetical protein	3160.41	3951.28	3114.77	1553.04	859.152	1414.62	1969.35		50.1676	100.047	103.252	27.8449	1.27843	20.517	58.9639
CMJ068C	hypothetical protein	10897.7	9785.74	13637.7	20495.9	17592.6	14504.2	11120.3		345.174	367.103	267.854	310.103	539.844	306.069	131.26
CMJ069C	Small GTP-binding protein (Rho+Ras, tandemly repeated)	7892.53	6513.64	8368.66	10331.2	13585.1	10768.9	8242.73		292.962	356.439	568.187	716.9	1173.57	809.158	602.009
CMJ070C	hypothetical protein	9455.71	8429.57	10920.2	9101.26	9941.57	12825.3	16531.6		424.036	232.598	242.717	199.511	408.622	449.328	247.199
CMJ072C	similar to ubiquinone/menaquinone biosynthesis methyl transferase	7312.67	3958.47	4275.08	5124.74	7623.69	6961.33	7211.16		170.035	122.546	76.0333	250.44	254.521	180.945	327.689
CMJ073C	hypothetical protein	398.767	140.675	168.465	262.763	2457.02	12154.5	3837.81		15.2197	5.20873	5.52726	9.49708	76.8406	194.313	156.261
CMJ074C	probable carbon catabolite repressor Ccr4p	3017.53	2432.85	2723.14	2715.39	3110.19	2948.06	2707.25		75.5005	59.4675	176.757	63.5633	87.4185	57.5538	155.033
CMJ076C	similar to coenzyme F420-reducing hydrogenase, beta subunit	1053.36	1056.04	1258.81	965.078	826.712	761.679	937.357		103.3	32.6869	50.5811	18.1597	6.79744	16.516	48.6211
CMJ077C	hypothetical protein, conserved	2724.17	2102.12	2554.25	3770.8	4005.04	3479.1	3292.58		255.242	144.418	196.586	350.952	284.883	224.264	243.24
CMJ078C	probable prohibitin	19816.2	17239.5	19503.6	16244.4	18863.9	21638.7	17988.2		724.35	587.347	702.246	415.183	530.698	996.801	531.526
CMJ079C	hypothetical protein	815.751	582.587	579.948	582.936	590.834	662.148	760.767		34.7417	15.4942	33.6044	35.7111	22.9264	8.20405	27.1587
CMJ080C	similar to tRNA modification enzyme Trm5	1978.46	2120.66	1550.14	1222.51	1206.28	1987.61	1658.04		56.5928	49.294	30.497	29.2371	33.7636	55.1617	44.8618
CMJ081C	indole-3-glycerol phosphate synthase	65719.2	73309.7	43911.8	22733.6	18499.4	36511.6	43480.6		2482.83	5109.22	1000.52	1596.35	500.453	1909.81	2077.99
CMJ082C	hypothetical protein	350.844	397.781	345.295	239.228	198.363	211.654	227.097		2.76457	24.4078	19.3048	4.74969	3.77031	14.6508	4.83317
CMJ083C	similar to midasin Mdn1p	11612.1	10279.7	8567.49	6435.73	7446.87	8113.27	7901.89		232.003	178.769	300.131	269.411	304.071	308.028	198.428
CMJ084C	phosphoribosylamine--glycine ligase (GARS) (glycinamide ribonucleotide synthetase) (phosphoribosylglycinamide synthetase)	2623.71	3172.66	2460	1121.58	1106.59	1370.53	1747.23		216.14	177.232	168.3	197.081	63.1494	67.8629	145.193
CMJ085C	hypothetical protein	2598	2174.66	2070.79	2664.47	2919.18	2449.33	2229.32		60.7862	252.005	55.3385	61.6029	111.791	103.37	108.391
CMJ086C	probable gamma hydroxybutyrate dehydrogenase	12619	21111.6	19540.5	18352.4	3084.64	5231.14	11520.2		300.16	163.931	73.0203	270.856	27.1478	195.104	351.272
CMJ087C	probable beta-amylase	12564	10227.9	13567.1	19779.6	23537	19353.8	9807.42		363.413	308.015	129.463	659.804	613.621	461.188	210.705
CMJ088C	hypothetical protein	723.163	903.624	877.71	802.593	725.974	550.23	651.516		42.3675	28.091	32.0969	14.2352	12.0767	29.5261	12.9666
CMJ089C	probable ATP-dependent DNA helicase	49.1079	53.3026	82.6854	112.589	110.587	73.4643	54.4684		6.87508	11.8985	2.10406	4.92808	4.7958	6.01115	10.258
CMJ090C	hypothetical protein	199.32	266.516	426.273	187.545	126.88	144.809	230.392		14.8107	24.8795	24.2955	9.69588	3.08268	7.34674	11.0825
CMJ091C	Small GTP-binding protein of Rho family	10.4374	33.1572	57.5592	18.7878	26.1384	21.1867	13.6378		0.912151	24.2143	45.3456	1.10336	0.941023	0.760477	0.642245
CMJ093C	similar to Na+/H+ antiporter	454.262	576.559	877.362	670.514	483.996	440.6	455.377		20.3184	50.3903	34.219	15.4172	26.5788	25.8598	27.1595
CMJ095C	hypothetical protein, conserved	532.212	779.895	607.276	445.324	328.258	350.3	527.795		7.8558	27.4502	12.2584	18.5625	7.71908	7.48703	17.2987
CMJ096C	similar to thioredoxin h	8628.63	10180.5	6874.11	10003.3	8635.33	5619.63	3665.32		150.351	356.332	257.778	458.84	205.078	263.321	88.9082
CMJ097C	hypothetical protein, conserved	1345.98	1928.63	1611.71	1277.89	488.868	734.006	1217.3		65.2081	109.636	132.385	86.1747	25.323	39.5731	65.3749
CMJ098C	proline--tRNA ligase	1487.45	2107.85	1933.81	1412.43	1103.29	1038.22	1375.14		221.207	29.8647	69.0811	52.24	24.518	18.1327	36.0595
CMJ099C	formate--tetrahydrofolate ligase	5424.91	9020.84	7588.49	3480.87	1360.51	1556.1	3509.08		174.055	163.925	175.239	31.1926	56.5308	14.0204	134.634
CMJ100C	heat shock protein, Hsp20 family	4695.35	2495.15	13663	67565.9	46058.6	24763	16149.5		129.106	13.3148	203.909	398.33	2081.67	1147	306.401
CMJ101C	similar to heat shock protein	7017.37	3862.61	19499.9	89089.5	70268.7	46487.9	31134.7		165.468	150.12	952.98	2708.64	4620.15	748.065	1068.53
CMJ102C	adaptor-related protein complex 1, mu subunit	1932.39	2589.05	2576.47	2310.01	2219.23	1749.74	1602.91		141.81	230.07	205.917	165.482	92.8296	83.9859	95.5537
CMJ103C	hypothetical protein	18.9999	27.766	22.7891	41.466	62.7663	34.5534	21.8944		6.87549	7.0284	3.0803	3.32461	6.18054	2.03211	1.85281
CMJ105C	similar to chloroplast inner membrane protein Tic22	26808.2	27323.4	26697.5	21694.3	19836.7	20994.3	21188.6		271.182	2268.5	299.669	284.464	316.991	210.901	172.904
CMJ107C	hypothetical protein	14828.9	11201.5	14200.9	13668.7	15970	17988.7	20087.1		245.963	297.649	230.17	606.959	949.371	956.288	798.378
CMJ108C	hypothetical protein, conserved	6280.04	8526.56	11996.7	14815.5	10716.7	8923.14	9056.75		134.545	215.195	54.7241	136.793	253.737	209.859	368.583
CMJ109C	60S ribosomal protein L10	64433.7	53165.4	47941	43297.8	41347.6	41110.1	39590.3		2604.82	858.486	647.571	2078.53	1772.64	2012	787.841
CMJ110C	60S ribosomal protein L15	16995.1	16471.2	14965.4	10245.4	6905.04	9369.92	11717.2		609.071	693.238	683.506	644.72	317.937	338.517	627.917
CMJ111C	similar to ethylene-responsive transcription coactivator	4360.32	3975.62	3498.3	5256.17	4089.86	2877.62	3273.65		127.23	118.623	37.7974	198.037	199.755	113.664	60.5032
CMJ112C	vesicle coat complex COPII, subunit Sec13	6257.06	5298.22	4419.4	4356.36	4138.97	4690.82	4407.6		137.09	183.519	118.303	128.832	126.316	65.289	105.465
CMJ114C	hypothetical protein, conserved	4590.39	4463.03	3577.74	4368.96	3977.81	4664.66	4089.76		334.692	33.6305	107.913	88.5285	107.073	176.983	71.2216
CMJ115C	hypothetical protein, conserved	5940.9	6975.2	9833.34	8182.05	4987.39	5545.07	8224.98		325.884	286.401	188.426	422.148	112.037	240.491	208.371
CMJ116C	hypothetical protein	7156.37	6819.47	6914.46	5329.02	4105.27	5125.82	8129.74		163.996	264.817	224.164	200.858	146.523	212.284	174.095
CMJ117C	sulfite reductase (ferredoxin)	18024.8	19854.6	24728.8	21646.2	22337.3	19616.8	19547.3		1096.77	522.983	1012.06	1101.08	951.141	888.234	830.179
CMJ120C	similar to 26S proteasome associated protein	193.523	269.65	278.791	195.435	168.016	167.987	212.058		4.1909	21.408	2.39775	8.35229	2.74484	1.98827	2.83666
CMJ121C	hypothetical protein	66682.2	62245.7	111275	112486	80902.2	84759.8	105539		1378.05	2584.09	3793.06	922.93	2415.16	1880.24	1114.11
CMJ123C	hypothetical protein	1453.43	1551.55	1500.62	1467.44	1280.84	1224.19	1415.76		75.7232	80.9076	32.6441	72.7395	38.3738	30.7479	42.6428
CMJ125C	40S ribosomal protein S9	42137.4	41713	43872.9	30996.4	24206.6	27306.4	29520.4		442.246	2887.5	1173.17	318.025	1036.35	1355.76	766.007
CMJ126C	hypothetical protein	16430.9	16625.7	13484.8	10447.4	7274.47	10319.1	15527.6		924.382	830.351	694.659	556.702	559.942	405.936	1161.75
CMJ128C	phenylalanine--tRNA ligase beta-subunit	262.371	399.47	338.481	339.939	246.654	194.146	181.403		12.4394	34.9287	18.8378	19.9222	9.71826	6.15971	11.3835
CMJ129C	histone deacetylase	3653.27	3255.64	3403.76	3239.06	2872.37	3535.27	3833.44		35.6495	71.814	37.2369	62.7161	95.1453	21.2404	146.006
CMJ130C	probable cryptochrome DASH	376.546	637.514	677.249	683.01	357.213	344.966	359.969		18.8454	3.6873	23.7325	12.1423	17.944	6.9633	16.6038
CMJ132C	hypothetical protein, conserved	1854.55	1931.45	2123.81	1333.01	1387.27	1397.7	1645.24		168.867	117.753	186.795	120.228	114.298	136.165	140.539
CMJ133C	similar to epsin	3968.37	3959.78	4178.26	4333.06	4582.26	4868.92	4667.95		70.7097	239.241	224.721	198.835	113.886	148.851	215.215
CMJ134C	CDP-diacylglycerol--glycerol-3-phosphate 3-phosphatidyltransferase	1069.38	1487.44	1093.74	449.868	366.07	614.299	836.991		34.7827	23.905	40.376	25.6568	16.122	34.1429	32.8809
CMJ135C	hypothetical protein, conserved	652.9	726.486	978.982	928.828	769.094	704.986	659.528		8.53466	31.4482	5.33564	43.3754	38.0432	8.89711	6.69513
CMJ136C	similar to poly(A)-binding protein dependent poly(A)-ribonuclease subunit	2219.93	1936.26	2280.41	2615.48	2546.19	2110.05	2279.7		83.7938	237.374	41.4126	133.829	122.865	139.432	59.5033
CMJ137C	hypothetical protein, conserved	206.595	326.733	311.076	164.852	110.99	156.176	158.825		7.9068	14.5985	11.5683	2.50632	6.67021	1.87682	2.36564
CMJ138C	similar to metal ion transporter	10419.9	13085.8	23637.2	18388.5	10067.1	11946.2	20626.1		324.26	129.494	325.332	674.066	339.894	570.598	585.047
CMJ139C	tyrosine--tRNA ligase	831.44	1058.09	751.336	955.83	1131.33	1094.73	860.198		13.5049	21.4008	6.52483	18.6929	45.8192	34.6731	21.743
CMJ141C	ATP-dependent Clp protease proteolytic subunit	7559.96	7797.75	8937.39	8382.73	7051.89	6294.24	7349.11		224.704	683.218	127.288	237.026	228.173	84.6033	126.483
CMJ142C	hypothetical protein	1284.76	1723.18	1330.71	648.393	699.77	835.446	710.537		56.5051	111.855	62.5992	43.7926	44.7734	36.2367	56.7706
CMJ143C	hypothetical protein	842.907	1147.94	910.258	424.301	352.714	405.536	516.065		39.4957	52.7963	40.5773	27.8485	18.1374	16.3275	44.9524
CMJ144C	hypothetical protein, conserved	535.799	351.168	218.691	231.183	437.478	461.173	545.136		23.2124	16.3835	7.06436	20.1612	20.3899	20.8018	43.7026
CMJ145C	hypothetical protein	160.459	199.567	140.23	90.5162	124.063	135.545	164.272		3.46729	12.0746	11.0325	5.41561	9.68133	2.03679	3.33847
CMJ146C	hypothetical protein, conserved	9119.91	9624.83	11256.2	11515.1	10928.9	11112.5	9852.64		946.575	274.958	267.653	173.967	1571.25	658.118	451.214
CMJ148C	hypothetical protein	67595.5	142127	153470	102298	86877.9	115267	72216.7		2313.7	11848.1	6734.5	6285.28	1521.97	1414.22	2549.33
CMJ149C	hypothetical protein, conserved	1892.67	367.021	128.592	345.549	865.394	605.939	1121.37		81.6678	15.9256	13.039	30.1785	21.7296	17.1674	55.9795
CMJ151C	similar to thylakoid lumenal 17.4 kD protein, chloroplast precursor	5123.94	4332.53	8022.75	10133.8	5174.86	7761.08	6816.52		233.108	384.444	389.825	442.003	457.84	743.212	602.723
CMJ152C	4-hydroxy-3-methylbut-2-enyl diphosphate reductase	10512.9	12478	15794.6	15926.4	13766.9	12421.8	11232.5		1272.66	729.016	1155.27	1534.79	1845.63	1212.66	1196.84
CMJ153C	hypothetical protein	1238.26	1206.34	1091.39	867.848	871.341	988.83	1021.02		16.6958	30.3105	32.7605	35.9638	8.74811	16.7865	31.4206
CMJ154C	geranylgeranyl hydrogenase	33135.9	36885.4	59875	37385.3	15495.1	27636.8	43651		1389.11	1678.04	3628.69	2002.5	1498.01	2304.2	2981.38
CMJ156C	similar to microtubule-associated protein, RP/EB family	1151.69	156.691	519.238	2976.08	20507.2	31894.5	8028.97		54.9039	10.35	4.94934	74.6768	426.393	186.739	51.0168
CMJ157C	hypothetical protein	491.289	400.503	518.531	570.753	972.281	1283.28	829.093		19.6617	19.887	22.6943	20.1415	2.95122	100.479	49.5206
CMJ159C	hypothetical protein	711.657	257.337	350.549	3327.03	14872.1	22878	6255.14		31.6629	7.75611	9.14445	258.644	1441.55	1301.52	413.317
CMJ160C	hypothetical protein	1661.56	1131.19	2015.87	1160.52	1489.3	4019.42	3596.7		180.249	42.5263	110.55	17.7821	53.4976	101.042	176.435
CMJ161C	hypothetical protein, conserved	265.089	269.286	215.253	255.369	241.477	215.814	156.011		12.9022	19.7323	5.4138	12.8613	18.3436	18.099	12.5903
CMJ162C	similar to diacylglycerol acyltransferase type 2B	4518.84	5770.98	5044.26	3639.83	3467.95	5017.72	7259.78		97.3672	37.5392	115.489	17.8058	129.777	107.122	79.8715
CMJ163C	hypothetical protein, conserved	3249.16	2173.87	1554.16	1734.33	2253.33	2561.54	2991.28		42.487	51.5053	37.7654	22.4995	57.4419	40.7908	107.365
CMJ164C	cell differentiation protein rcd1	751.762	704.578	699.993	468.62	503.97	665.511	864.775		19.7363	26.0102	23.9344	22.1637	19.7772	14.2133	39.7961
CMJ165C	hypothetical protein, conserved	3289.94	2166.07	2394.3	3611.54	4518.52	4891.21	4217.12		153.417	75.5492	244.045	104.148	296.48	141.124	191.15
CMJ167C	hypothetical protein, conserved	4623.8	3536.31	3817.49	3155.83	3880.84	4783.25	5477.2		425.448	150.988	234.278	199.418	530.132	253.979	340.247
CMJ168C	hypothetical protein	2057.57	2156	2454.75	2613.18	2487.36	2338.16	2418.68		39.6223	30.2174	40.2844	113.495	43.6524	43.6615	95.3182
CMJ169C	probable heat shock protein hslV, proteasome-related peptidase subunit	650.438	707.34	369.426	496.339	448.144	474.886	499.199		12.8246	31.7129	12.5199	13.8085	13.1227	10.1766	14.7975
CMJ170C	60S ribosomal protein L38	20271.3	17198.8	19920.9	15403.8	14644.5	18674	22260.1		386.022	1380.51	116.966	376.77	298.591	951.344	532.364
CMJ171C	hypothetical protein, conserved	665.051	800.426	675.197	739.884	658.124	643.748	527.57		13.2556	38.3451	52.6001	20.6178	20.0587	25.4999	22.4431
CMJ172C	hypothetical protein, conserved	397.565	585.784	617.981	261.156	219.827	284.494	404.045		9.77187	20.0809	20.31	13.7184	4.58247	4.75513	1.38018
CMJ173C	glycerol kinase	515.804	523.349	468.837	310.162	335.337	407.829	437.842		8.52302	5.26263	16.468	16.7582	4.11609	12.8473	26.2744
CMJ174C	hypothetical protein, conserved	9198.5	8997.11	9963.91	11987.4	10589.7	9624.25	10279.3		683.962	497.255	885.296	1275.56	710.348	451.269	687.104
CMJ175C	hypothetical protein, conserved	229.163	154.977	294.471	488.529	418.236	241.326	178.416		18.757	3.58418	8.00399	12.5962	7.05674	5.6285	17.6369
CMJ177C	hypothetical protein, conserved	529.934	767.43	593.066	384.079	293.413	339.288	411.047		32.8948	29.4443	29.8611	25.3695	10.8645	37.6296	32.6522
CMJ178C	similar to ribulose-1,5 bisphosphate carboxylase/oxygenase large subunit N-methyltransferase	1412.61	1440.37	1546.43	1485.2	1346.94	1177.74	1230.84		138.558	43.3184	34.2545	21.3909	28.0881	41.4219	34.6617
CMJ179C	similar to Nedd4 binding protein 1	4744.81	4587.66	3815.74	4483.63	4762.9	11043.3	6960.87		39.0665	103.426	66.1645	16.8036	96.8021	167.611	52.6066
CMJ180C	hypothetical protein	1533.5	2518.73	2206.71	2606.86	2042.82	2224.46	2047.73		17.6645	50.4706	32.7577	21.2582	18.6467	24.2663	19.2397
CMJ181C	probable diphthine synthase	37.7682	38.2182	59.7323	38.3266	32.4508	24.4741	23.8791		2.87767	9.41549	2.04931	2.62408	3.37973	2.942	1.58219
CMJ182C	hypothetical protein, conserved	2231.81	1862.86	1433.78	1539.89	1907.8	1696.04	1869.24		78.4483	55.6465	49.5674	64.4314	60.8385	63.2044	68.6453
CMJ183C	mitochondrial ribosomal protein L33, precursor	1991.76	1957.04	2121.7	1882.29	1569.17	2018.65	2276.12		138.658	124.582	115.741	132.841	112.053	133.572	152.191
CMJ184C	hypothetical protein, conserved	1195.27	1291.43	1995.31	1838.61	1811.12	1652.3	1716.43		47.0763	43.3644	18.3833	20.6708	58.8515	52.4468	52.6409
CMJ185C	NADH dehydrogenase I (Complex I) flavoprotein 51kDa subunit	4904.09	5140.98	7585.89	6256.26	4552.61	4365.31	5906.05		532.381	813.035	732.082	472.305	522.908	284.718	534.167
CMJ186C	26S proteasome ATP-dependent regulatory subunit	5708.14	6075.86	7874.26	17804	10917.2	7927.85	7273.04		54.2678	18.7521	77.9403	56.856	166.544	138.545	60.7439
CMJ188C	similar to probable RUBISCO expression protein cbbY	8957.49	20296.2	22822.1	26110.7	5570.09	5729.85	12075.1		665.146	1079.51	1049.11	1688.26	403.143	238.667	479.803
CMJ189C	probable mRNA cap binding protein 80	957.153	1324.38	1381.95	962.211	580.451	661.69	512.511		39.4111	57.956	35.152	13.2989	35.0059	25.4623	23.8785
CMJ191C	tryptophan synthase beta chain	8624.7	8957.58	6163.73	3956.61	3949.75	4168.09	4640.7		239.232	393.812	152.834	98.6073	109.825	116.229	68.2506
CMJ195C	similar to outward rectifying potassium channel KCO	1109.12	1846.31	1368.11	769.752	454.245	663.576	1177.42		62.2137	69.8305	43.6572	18.0868	17.7347	17.3845	32.8787
CMJ196C	hypothetical protein	740.468	628.728	713.185	717.035	721.145	627.614	588.7		11.8096	29.9275	39.9208	38.6576	41.993	32.9778	42.56
CMJ197C	similar to smooth muscle caldesmon	5231.1	3648.14	4276.93	6940.1	8688.62	6816.58	6008.2		438.973	225.038	307.925	196.115	723.133	427.951	261.805
CMJ198C	similar to protoporphyrinogen oxidase HemK	1436.69	1018.15	1175.15	1162.64	1403.42	1267.39	1507.7		45.6813	24.7457	21.6765	8.38787	19.3142	50.8284	47.5306
CMJ199C	similar to UMP/CMP kinase	107.988	92.4209	81.5187	73.7907	83.9389	65.3837	80.4582		8.14548	10.1559	5.38566	2.66438	4.22303	5.14767	0.570008
CMJ200C	SWI/SNF related, matrix associated, actin dependent regulator of chromatin, subfamily a	856.038	902.673	1333.05	2129.83	1971.76	1635.82	1147.05		18.3197	24.974	32.2314	58.6105	58.0428	73.3229	35.2301
CMJ201C	delta 9 acyl-lipid fatty acid desaturase	666.167	850.187	904.06	939.876	763.926	746.528	580.022		2.21244	8.46628	33.8819	35.8592	3.93273	19.4733	9.77218
CMJ202C	similar to chloroplast import-associated channel Toc75	2213.55	2538.42	2034.73	1844.82	1558.65	1455.23	1380.69		109.009	66.8546	113.08	40.4694	51.823	44.1165	18.025
CMJ203C	similar to transposase	8.59516	20.5702	12.0033	9.29257	7.57691	12.7119	12.5394		2.51125	4.05035	6.35768	2.27731	1.04861	2.76465	1.02679
CMJ205C	probable iron-sulfur cluster scaffold protein	353.974	441.424	535.095	395.746	364.753	319.285	346.765		18.2957	16.8638	13.9735	9.95452	26.0729	14.3567	9.93162
CMJ206C	hypothetical protein, conserved	2011.28	2455.21	2050.38	1544.15	1639.61	1952.07	1883.89		60.846	220.096	30.3058	53.8122	25.3518	27.1355	27.5938
CMJ207C	similar to calcium-binding protein MO25	872.722	1162.94	1364.8	1469.42	1213.2	1057.87	1002.09		31.7747	15.7316	20.2791	8.65316	43.4499	22.9749	22.4407
CMJ208C	hypothetical protein, conserved	4344.88	4244.74	3800.56	2872.69	2810.68	3128.45	3573.25		202.582	297.866	352.946	265.943	107.479	106.64	217.788
CMJ210C	similar to tRNA dihydrouridine synthase Dus1p	2447.69	3215.53	2833.64	2086.37	1287.9	1494.71	2231.04		43.1694	21.9689	24.6989	21.5527	14.6074	7.51292	67.2048
CMJ211C	NADH dehydrogenase I (Complex I) iron-sulfur protein 49kDa subunit	3416.7	3997.93	5060.77	4806.53	4624.86	3771.39	3782.8		123.35	67.0707	250.648	276.524	187.096	94.6694	186.277
CMJ212C	similar to cytochrome c	12240.8	11065.4	6941.43	6112.86	6468.79	7808.05	6236.2		235.927	139.965	76.5645	199.311	24.3033	303.191	166.767
CMJ214C	hypothetical protein	527.851	759.623	908.861	1509.04	579.335	699.675	717.781		11.9944	3.42963	46.1568	19.6889	15.7752	17.7181	22.4631
CMJ215C	unknown homeobox protein	3355.78	4800.6	9980.41	10703.9	6845.44	6249.96	6657.55		87.7503	197.777	176.213	325.962	285.161	22.7492	99.2058
CMJ216C	ATP-binding subunit of unknown ABC transporter	7946.08	11830.9	11399.1	5556.97	2735.11	5187.52	9521.86		277.715	68.2002	81.4836	129.216	141.192	98.7175	102.799
CMJ217C	hypothetical protein	1869.24	1290.54	952.211	651.316	905.58	1047.13	1438.6		40.0077	33.2931	8.80776	12.7249	31.4252	41.7024	44.8069
CMJ218C	aspartate--tRNA ligase, cytoplasmic	6770.29	9228.05	8612.93	7124.8	6248.94	6204.13	6329.05		435.924	771.581	744.557	505.95	567.496	326.645	488.145
CMJ219C	similar to component of oligomeric golgi complex 4	1508.94	1603.77	1471.13	1565.11	1420.3	1378.75	1511.78		13.2117	4.66651	21.4296	14.896	22.1716	23.1805	24.2869
CMJ221C	hypothetical protein, conserved	174.665	194.572	341.391	227.163	188.605	236.691	306.008		1.10513	5.34786	10.5468	9.49617	13.1593	11.3519	23.347
CMJ222C	hypothetical protein, conserved	4020.93	3973.12	4473.61	4984.79	6127.64	4922.75	4215.19		148.265	51.8795	345.044	131.485	228.627	311.204	149.31
CMJ223C	similar to actin-related protein	1278.52	1316.43	999.532	870.813	807.84	884.582	993.5		22.5262	46.0178	19.5599	20.2017	8.50935	4.43229	2.59908
CMJ225C	probable dipeptidyl aminopeptidase	9010.34	7185.11	2729.86	2062.15	3566.11	4291.27	6330.52		178.564	181.932	134.857	74.0681	112.108	37.0478	216.859
CMJ226C	mRNA-decapping enzyme complex component DCP2	1397.8	1198.09	1293.62	1636.41	1389.93	1289.33	1298.53		96.0712	70.4921	124.155	106.635	132.469	88.9742	94.8767
CMJ228C	similar to mitochondrial carrier protein	3498.35	3112.19	3405.07	2763.91	3286.25	3218.08	3801.22		144.419	55.903	92.7664	87.1536	38.5995	46.6966	68.6075
CMJ229C	riboflavin kinase	3122.7	3399.64	3181.58	3953.77	3440.76	3036.2	3234.92		13.1036	13.5177	9.9811	53.7137	44.5546	30.5463	23.2856
CMJ230C	similar to GTPase activating protein	123.938	167.53	168.164	107.434	85.6847	95.5087	104.708		5.42017	2.64301	4.9704	8.23913	3.39135	9.01441	6.76016
CMJ231C	similar to 2-hydroxy-6-oxohepta-2,4-dienoate hydrolase	1174.41	2023.6	1706.09	1386.53	764.557	923.826	1269.69		40.9136	35.1676	99.4418	68.6766	13.4278	12.5335	60.106
CMJ232C	hypothetical protein	118.329	132.689	153.222	125.54	80.6297	71.2028	80.2692		7.51241	2.57337	1.92658	8.77691	3.45395	4.22553	1.22899
CMJ233C	hypothetical protein, conserved	1120.66	1657.31	1209.02	796.877	795.26	813.342	1108.44		78.0591	144.767	92.534	72.9611	35.1713	34.4432	78.8775
CMJ234C	vitamine B12-independent methionine synthase	28058.4	30902.7	25335.3	10864.8	10365.3	13493.6	16903.6		1402.58	921.251	220.232	219.08	477.711	987.731	991.277
CMJ235C	mitochondrial ribosomal protein L1 precursor	1156.63	1252.56	1007.92	1029.95	1283.66	1046.31	1223.46		33.0454	28.3152	13.8796	29.5067	20.1407	36.3368	73.3265
CMJ237C	hypothetical protein, conserved	3394.85	4501.3	3781.39	1393.37	765.394	1727.78	2798.01		86.7664	153.609	124.565	37.2477	25.7119	87.3132	176.224
CMJ238C	mitochondrial ribosomal protein L28 precursor	964.7	1990.63	2008.83	999.847	373.856	671.978	1072.65		65.325	85.2883	51.4083	47.6173	23.5221	24.3217	34.5583
CMJ239C	glucose-1-phosphate adenylyltransferase	89.504	114.066	113.788	68.7244	63.2827	61.3058	64.1047		18.4775	9.94678	1.30093	5.8548	3.81623	1.60316	9.43123
CMJ240C	serine palmitoyltransferase	1440.19	2326.89	2499.01	1939.65	1485.74	1843.41	1500.06		10.9689	10.5288	40.5449	37.9132	14.353	18.5961	40.3031
CMJ241C	hypothetical protein	5784.37	4925.14	8197.77	7453.06	7029.5	7520.71	8420.86		292.832	179.955	265.16	433.445	395.529	632.751	544.361
CMJ242C	hypothetical protein	1511.24	1822.8	1630.14	1725.08	1239.01	1521.49	1532.09		16.8133	57.5151	38.6243	67.599	15.0682	54.3615	58.6614
CMJ244C	hypothetical protein, conserved	3594.13	3230.45	3472.56	3194.47	3204.59	3295.39	3733.46		33.4167	30.0504	20.8878	96.9833	31.1188	91.7101	82.2609
CMJ245C	hypothetical protein, conserved	3068.22	2285.73	1807.51	1343.6	1301.45	1553.75	2054.9		84.597	54.4054	56.4251	68.4102	14.0624	35.3287	59.2359
CMJ246C	trans-prenyltransferase	950.952	996.899	984.876	1103.46	791.656	955.32	915.575		39.5451	40.7656	18.2553	35.4948	16.8628	32.6116	37.1758
CMJ247C	hypothetical protein	152.914	138.19	272.465	2057.18	4614.74	1227.48	344.131		2.12134	1.89135	11.1824	56.9361	166.492	36.6333	22.1971
CMJ248C	similar to cytochrome c-type biogenesis protein ccmH	248.85	244.176	197.282	145.359	137.936	150.493	164.181		5.25159	15.0726	17.7269	7.02768	13.2315	9.51814	17.024
CMJ250C	glyceraldehyde 3-phosphate dehydrogenase	6154.48	12239	14196.3	23790.8	16848.5	10959.3	6189.76		448.434	584.467	750.074	2379.27	1110.49	972.065	488.411
CMJ252C	probable rRNA methyltransferase pmt2	2949.12	4190.56	4005.28	3026.6	1750.75	2365.17	3358.24		164.15	374.184	211.079	156.099	115.046	84.1226	190.521
CMJ253C	similar to mitochondrial presequence translocase subunit Tim44	625.68	416.878	236.292	362.94	423.895	427.496	220.795		26.2822	14.0569	4.83733	16.3849	23.6097	7.27209	8.50756
CMJ255C	similar to gamma-tubulin complex protein 2	99.4313	30.4394	35.1462	254.542	2108.58	2084.74	595.203		4.62163	4.1616	2.22198	20.4452	25.1353	38.2503	10.066
CMJ256C	hypothetical protein, conserved	869.549	953.567	1051.79	576.027	528.803	647.884	817.281		61.9289	78.9544	103.381	74.7771	67.4601	59.7321	78.5467
CMJ257C	single subunit mitochondrial RNA polymerase	2448.56	2611.25	1741.81	1655.29	1497.45	1541.67	1643.27		57.1426	41.195	54.9666	29.7199	55.3303	55.801	20.1965
CMJ259C	hypothetical protein	7170.99	7087.59	5499.56	4405.2	4045.02	4301.96	4106.08		151.304	142.327	129.279	118.878	176.979	56.3345	223.076
CMJ260C	similar to prenylated rab acceptor PRA1	14312.6	14133.1	17735.2	22245.6	27414.6	20188.7	17970.3		815.86	324.832	698.278	1297.75	1259.11	412.049	321.467
CMJ261C	DNA replication licensing factor MCM6	142.633	106.659	632.789	5860.13	12181.1	2647.36	649.635		7.55738	50.164	11.3536	131.122	212.984	52.2005	12.0944
CMJ262C	hypothetical protein, conserved	11021.8	9288.19	8602.68	7774.48	12990.6	12076	11738.8		154.966	757.131	273.697	724.007	711.934	345.186	386.434
CMJ263C	acyl-Coenzyme A thioesterase, mitochondrial precursor	766.837	655.661	377.094	324.746	426.574	841.101	816.503		11.0379	20.3713	28.9174	7.39682	26.6018	39.7262	34.6284
CMJ265C	hypothetical protein	4289.51	5442.17	5562.12	4617.19	3306.76	4485.35	3981.12		237.54	229.74	203.526	225.144	210.441	134.404	192.29
CMJ269C	similar to calcineurin B subunit	963.974	980.265	1761.39	2030.45	2256.28	1856.06	1090.24		29.3643	44.5654	78.8114	120.485	104.092	141.801	95.7967
CMJ272C	phosphoglucomutase	7024.71	6251.91	6163.24	3699.13	3146.29	4353.08	4881.31		214.279	146.874	169.504	124.625	121.423	128.836	82.8087
CMJ275C	retroelement	4785.36	2665.67	1589.87	1435.32	3537.18	3791.13	2960.38		112.555	96.4268	70.2447	34.7337	159.434	51.5465	35.8185
CMJ276C	hypothetical protein, conserved	2995.22	3539.79	2981.69	1594.83	925.409	1485.17	2027.46		67.8952	101.03	90.8787	21.0496	17.9793	33.8598	85.0172
CMJ277C	hypothetical protein, conserved	445.401	332.411	253.408	200.144	269.716	313.42	421.738		35.9222	20.5886	21.1155	11.7019	26.024	9.57723	18.082
CMJ279C	hypothetical protein, conserved	5129.73	7131.65	7198.26	4967.42	4000.38	4289.84	5579.36		339.048	222.517	213.439	199.289	119.821	72.0334	105.11
CMJ281C	hypothetical protein	40.1222	18.1608	11.7638	32.0968	436.04	1893.81	592.757		6.81027	1.2309	4.88783	5.00587	17.4479	48.9276	23.6481
CMJ282C	MYB-related protein	15407.3	10637.4	7156.42	3958.79	5788.71	8425.5	10895.2		331.449	186.427	76.3041	70.532	59.9454	506.451	123.022
CMJ284C	cytochrome P450, family 710	21977.9	27058.7	36807.1	56673.7	45973.9	32648.9	26366		282.357	810.94	317.898	2533.44	1578.17	1015.42	987.334
CMJ285C	40S ribosomal protein S10	9351.55	9754.9	10249.1	6200.97	5964.49	6866.69	8635.3		413.907	178.63	243.692	135.972	63.4852	96.5699	315.175
CMJ286C	polyadenylate-binding protein	34738.5	29627.8	24551	24027.7	33292.5	32608.6	26368.2		1761.39	129.326	1076.48	1609.4	1997.01	437.158	408.474
CMJ288C	similar to DNA photolyase	1734.14	1528.73	1475.21	1003.9	1101.96	1994.47	3365.17		59.0972	19.9138	21.9138	12.7249	5.07366	17.7769	83.2574
CMJ289C	60S ribosomal protein L32	48473.5	39959.5	35692.7	28207.1	25446.3	31030.7	33285.6		1545.19	1238.46	71.7495	316.6	941.212	1453.77	1119.95
CMJ290C	retroelement, dead	5419.7	3066.22	1864.24	1667.16	4162.57	4327.4	3293.07		19.4402	39.2173	71.7182	61.1551	73.4674	32.5581	35.8663
CMJ293C	citrate synthase	3306.24	3392.6	4449.66	3055.93	2682.03	3062.74	3945.28		266.446	89.1153	49.9808	105.645	98.468	105.621	106.038
CMJ294C	hypothetical protein, conserved	863.07	937.95	614.728	431.341	382.943	456.295	448.715		30.4551	20.7918	6.27839	7.47693	16.3401	19.3002	18.1476
CMJ295C	hypothetical protein	1094.37	593.563	982.802	1118.49	1632.28	1675.06	1996.76		48.8657	45.6277	56.0709	98.2457	81.841	131.3	152.438
CMJ296C	hypothetical protein	2008.76	1758.81	1302.82	1410.22	1787.15	1987.59	2226.31		65.942	33.2879	74.1215	65.8455	69.2756	92.8242	50.5094
CMJ298C	hypothetical protein	249.846	99.2569	62.768	557.479	5503.82	6971.18	1891.23		10.6593	12.0173	2.01949	3.34641	214.328	186.828	51.95
CMJ300C	hypothetical protein	147.973	162.202	347.489	317.087	350.311	320.012	236.518		12.1353	3.93562	30.9626	14.8107	17.2731	13.542	15.6554
CMJ301C	2-hydroxyhepta-2,4-diene-1,7-dioate isomerase	612.197	358.829	630.268	952.247	1860.49	858.01	482.445		26.9159	21.6754	27.7977	27.7055	41.7736	19.0939	18.8122
CMJ302C	hypothetical protein	382.61	507.886	879.624	1090.08	1138.93	554.239	528.072		17.4414	48.8565	41.5526	28.2759	57.5349	26.7938	44.4846
CMJ303C	hypothetical protein	258.791	317.171	360.439	286.445	194.906	213.242	294.08		20.1098	6.52617	20.5462	9.3617	12.6111	5.21382	5.8953
CMJ305C	phosphoglycerate kinase	21390.7	55298.5	46613.5	21607.9	5988.58	7443.34	18791.8		721.328	883.114	804.306	698.728	138.182	134.033	610.237
CMJ306C	similar to ribonuclease PH	4698.51	5352.91	4914.74	7006.57	8407.35	6491.92	5254.54		42.0933	83.7983	59.4775	203.937	151.033	375.346	87.6111
CMJ308C	retroelement, alive	3436.03	1981	1128.15	740.487	2090.11	2290.84	1786.34		158.149	96.0525	49.7137	36.5539	159.964	129.204	107.046
CMJ309C	hypothetical protein	252.023	239.807	167.166	101.002	106.791	116.037	108.654		14.5338	10.72	6.87153	7.10067	10.813	4.00805	3.88494
CMJ311C	hypothetical protein	345.454	348.737	467.368	553.308	981.621	616.6	463.723		2.80595	18.5918	19.9309	22.4065	17.3097	18.862	11.8689
CMJ314C	similar to dTDP-4-dehydrorhamnose reductase	347.224	831.185	835.574	986.904	495.989	338.478	343.992		14.6603	29.9757	3.72988	25.8191	26.5194	12.3255	7.61477
CMJ316C	hypothetical protein, conserved	6.21369	15.872	5.71327	6.73631	4.77143	4.70074	4.27471		1.46334	2.00537	1.75351	1.78774	0.558938	0.574972	0.0453195
CMJ323C	similar to mitochondrial presequence translocase subunit Tim44	3264.79	3085.8	2162.62	3245.78	2556.94	2336.98	2001.25		114.272	61.5988	40.1674	91.4044	40.9371	78.643	30.8565
CMK008C	similar to ubiquitin fusion-degradation protein 1	1327.7	1894.61	2244.22	4123.51	2555.29	2022.4	1803.23		82.8634	42.2905	23.3885	45.4772	128.697	35.5939	56.6953
CMK009C	hypothetical protein	2748.56	3949.09	3504.73	2830.59	1710.54	1820.61	2489.93		86.6263	75.8074	97.7366	40.7269	57.4583	38.5872	76.8172
CMK010C	hypothetical protein	772.542	338.966	1562.47	2371.31	4042.88	4028.06	2565.87		37.8324	16.2277	26.1487	16.7124	152.732	205.948	81.9587
CMK011C	3-dehydroquinate synthase	7518.72	8439.18	8700.96	5973.57	5725.43	6240.05	7522.87		191.741	141.773	12.3338	127.861	77.3048	78.3009	193.299
CMK012C	hypothetical protein, conserved	1335.43	380.093	1077.69	1385.08	1809.99	1709.46	2167.66		92.6885	23.0847	46.2238	92.8546	82.9094	78.4294	57.926
CMK013C	hypothetical protein	18582.2	18525.7	21973.4	23101	27830.3	33328.9	31012.3		388.57	695.396	267.145	687.248	636.15	605.815	199.337
CMK015C	similar to protein disulfide isomerase	2143.64	1412.26	1302.39	1558.07	1677.04	1513.58	1825.79		88.8678	42.3866	26.1703	23.0586	64.4778	59.559	14.0057
CMK016C	probable adenosine kinase	5158.89	5125.79	4660.73	4829.95	4936.74	4202	4329.2		153.533	240.347	58.3341	193.799	155.107	134.265	184.871
CMK017C	similar to tuberin	1458.12	1188.78	1311.44	1422.26	1348.64	1253.82	1268.09		22.9732	36.2691	20.6923	37.6639	40.2906	26.8036	8.08326
CMK019C	similar to low affinity potassium transport; Trk2p	3824.96	4188.88	3534.99	2074.14	1874.89	2610.83	3563.88		81.2937	100.855	108.921	28.3426	82.183	31.8468	34.833
CMK020C	similar to glycogenin	2308.16	2463.94	2651.35	2344.22	2365.7	2175.21	2410.1		24.9679	88.6882	132.848	99.3728	118.451	95.3755	105.766
CMK022C	similar to Sm protein B	451.875	519.086	579.11	962.28	1128.79	645.699	453.129		4.84389	5.83745	17.0496	22.5315	26.7832	25.9388	12.106
CMK023C	hypothetical protein, conserved	742.093	1517.98	895.896	746.647	617.288	723.524	584.327		12.1595	7.24091	31.2133	18.1058	8.55715	16.4958	4.51612
CMK024C	hypothetical protein	62404	83660.7	112123	66477.4	136977	191504	121932		5206.52	4742.11	3159.24	1509.83	6488.2	3232.99	4332.96
CMK028C	eukaryotic translation initiation factor eIF-4A	40695.9	61198.8	51262	42154	38305.3	39421.6	34563.2		1566.5	578.076	1844.04	842.523	1727.43	1711.91	1336.45
CMK029C	similar to GTPase activating protein	895.148	969.026	1034.51	930.688	840.286	923.136	1053.75		10.81	28.6356	11.0147	7.32294	10.5024	4.49348	37.6186
CMK030C	hypothetical protein, conserved	2011.23	1917.44	1903.52	1549.24	1480.78	1576.5	1473.85		127.111	92.601	116.511	92.0356	77.1388	35.6498	81.4409
CMK031C	cytochrome c reductase (Complex III) subunit 7(VI)	4843.19	4497.59	5031.37	4203.91	3821.47	4279.25	4631.16		85.8734	31.9558	70.2104	127.857	100.757	50.5047	80.8487
CMK032C	hypothetical protein	88.2969	56.9662	96.0613	323.419	1408.91	1543.45	481.129		4.45278	5.75857	8.07561	9.40677	48.8484	18.4222	36.8429
CMK033C	hypothetical protein	2075.72	1440.08	1860.87	1927.86	1715.63	1489.82	1772.15		72.8768	72.995	69.795	90.5501	68.0849	54.8274	112.098
CMK034C	hypothetical protein	9938.52	6536.56	8384	8941.19	11087.6	9713.94	9830.03		116.603	105.605	224.878	73.8439	187.579	298.417	417.533
CMK035C	ribonucleoside-diphosphate reductase beta chain	2141.55	2563.47	2614.63	1047.19	837.443	1037.62	1343.48		129.173	91.17	50.3893	53.5047	55.4378	28.9177	64.8625
CMK036C	hypothetical protein	536.846	482.537	493.348	471.169	518.919	1547.86	1068.05		11.8114	19.2294	13.1414	24.2057	21.2483	88.8716	52.5692
CMK037C	RNA polymerase I largest subunit	5588.55	5136.37	5567.33	4332.8	4367.04	4844.93	5348.56		102.066	200.97	23.5321	114.188	161.365	92.647	161.885
CMK038C	probable 2-methylthioadenine synthetase	1720.59	1708.85	2677.67	3065.99	2689.57	3068.96	2949.27		50.4819	22.9445	52.0884	77.7409	47.9552	40.0468	13.8248
CMK039C	photoregulatory zinc-finger protein COP1	962.18	1203.16	1560.46	1487.45	1192.64	1205.19	1217.86		44.8859	9.88031	32.2169	30.3764	59.1954	18.5367	31.8781
CMK040C	unknown TatD related DNase	115.879	145.085	128.457	88.2793	49.5334	78.247	86.012		3.21487	9.04233	12.0782	4.79608	3.22206	6.83288	11.1788
CMK041C	pyruvate kinase	10132	10625.3	9159.01	6906.99	6169.68	7513.88	8036.69		552.755	817.805	187.593	162.949	75.1398	66.7639	35.3713
CMK042C	hypothetical protein	5623.83	4601.77	6324.83	9665.73	12804.8	11547.8	8686.28		146.089	42.2873	182.801	220.037	569.394	252.682	485.142
CMK043C	MYB-related protein	2591.69	1305.52	464.306	424.124	1208.39	1687.5	2533.96		108.833	46.2882	6.80008	13.8825	26.1015	81.3318	33.2192
CMK044C	sigma subunit for chloroplast RNA polymerase, precursor	40428.3	36337.5	29486.2	26219.3	32417.2	39086.5	37404.7		940.236	945.382	1063.27	758.222	420.108	658.553	573.16
CMK045C	pseudouridine synthase 3	1914.98	1981.44	1475.07	1182.91	1344.81	1762.53	1845.89		47.2498	28.3022	18.3541	18.9428	34.1533	56.4284	44.449
CMK046C	uridine 5'-monophosphate synthase (UMP synthase)	2328.29	3175.92	2562.97	1729.29	1559.49	1956.72	2362.76		58.3621	45.3679	12.6465	73.847	4.47084	49.8405	59.1377
CMK047C	hypothetical protein	1491.16	1466.55	1319.26	1574.66	1676.99	1874.63	1613.11		35.9172	82.0185	30.8361	55.5966	76.8045	89.7567	70.1516
CMK049C	similar to biotin synthase	2837.2	4083.31	4610.46	4550.77	3153.95	4199.95	4559.89		128.003	126.382	48.1351	111.902	60.0807	20.229	77.2168
CMK050C	lycopene beta cyclase, chloroplast precursor	15435.7	14101.5	13361.4	8433.95	8194.3	10140.2	13256.2		955.609	707.937	761.246	634.585	638.414	721.578	1092.74
CMK051C	similar to frataxin	4139.12	1317.61	2302.8	3623.27	4558.74	2451.02	2293.41		123.494	40.1322	26.8566	153.784	67.5511	70.734	25.3286
CMK053C	hypothetical protein	2052.92	1643.81	1665.52	2060.26	2694.9	2555.03	2375.06		49.4334	72.6024	71.3634	113.126	116.517	89.3312	71.519
CMK054C	nucleotide excision repair protein yeast rad23/ human HHR23A homolog	8024.19	8721.29	8918.37	11990.9	12217.3	10634.8	8366.16		291.124	40.1307	108.23	416.502	725.717	354.03	252.138
CMK055C	hypothetical protein	1035.15	898.985	1180.36	1063.31	1054.22	1026.08	1079.28		16.5476	40.5887	36.4104	20.5299	12.433	21.4062	32.4902
CMK056C	hypothetical protein	2161.58	1921.13	2463.69	4638.08	3520.02	3088.41	2858.24		187.143	128.479	173.183	283.67	250.709	178.218	157.415
CMK058C	geranylgeranyl diphosphate synthase, chloroplast precursor	23545	26213.7	31173.5	26815.5	15766.7	24156.4	38000		808.085	719.072	1269.91	1849.06	1322.33	507.196	822.615
CMK059C	RNA polymerase I, III common subunit	1623.83	1942.38	3418.32	3134.73	2891.57	2780.23	2213.28		29.5664	32.6188	58.7751	86.5709	77.5219	53.5371	57.5824
CMK060C	nucleoside-diphosphate kinase	19353	16921.5	17309.1	15574.9	15933.5	18269.6	21050.6		378.65	415.693	288.842	299.007	745.273	182.562	1025.36
CMK061C	DNA repair and recombination protein RecA, chloroplast precursor	25297.8	24067.8	33363.9	38219.5	40243.5	47077.4	37981.1		558.166	76.3505	392.987	940.997	847.232	478.831	360.17
CMK062C	hypothetical protein	317.851	188.275	450.23	2337.74	6063.97	1946.12	649.654		11.7665	11.9687	21.0735	53.0787	208.836	147	6.10939
CMK063C	hypothetical protein, conserved	11413.1	15667	14669.5	7592.42	3090.52	4972.39	9301.9		481.846	316.389	522.678	209.86	92.9679	87.5487	55.3445
CMK064C	eukaryotic translation initiation factor eIF-2B alpha subunit	1082.47	1385.39	1397.9	1142.54	1039.85	920.165	972.494		96.1701	83.9086	35.8425	62.7193	50.8722	56.438	96.7713
CMK065C	unknown transporter	1588.4	1513.46	1267.93	1267.85	1295.96	1261.96	1244.61		17.7447	33.8498	42.2558	7.01033	74.6267	24.7304	45.4986
CMK066C	L-arabinose permease	1680.2	1428.85	1806.92	2072.49	1941.51	1768.79	2017.51		86.0568	50.5306	79.8564	103.807	90.2779	79.5678	107.607
CMK067C	aquaporin	1551.68	2265.73	2620.22	2368.26	1743.2	1899.63	1885.89		23.6184	76.5552	49.4938	30.2027	38.757	75.5867	53.4711
CMK068C	hypothetical protein, conserved	2394.17	2500.49	3026.37	3424.12	4416.03	3304.28	3183.14		79.7756	56.4738	134.829	119.068	133.84	196.32	161.817
CMK069C	diacylglycerol kinase	199.377	252.124	451.739	574.763	493.732	398.02	243.115		3.1293	11.8578	20.7873	27.2226	10.1341	4.1962	4.67985
CMK070C	hypothetical protein, conserved	278.906	244.025	361.659	468.682	431.832	356.193	260.96		5.60064	18.9045	4.14645	21.4143	5.31443	7.65086	7.94131
CMK071C	hypothetical protein	19105.7	8046.65	6973.36	6693.58	23312.2	20990.7	15850.4		388.231	464.535	147.015	202.806	992.019	254.168	327.271
CMK072C	hypothetical protein	54054.1	10078.4	8837.15	4603.28	45229.4	45450.6	44351.7		2050.73	350.159	66.5302	212.487	926.358	632.577	874.841
CMK073C	probable transcription factor Hap5a	4778.05	4174.45	3979.91	3976.01	6077.54	5431.55	4529.13		143.956	133.4	91.6635	113.83	253.572	225.866	133.769
CMK074C	similar to glutathione S-transferase	4949.82	6541.24	10298.7	5830.27	4007.55	6127.09	10662.1		128.465	120.542	148.531	59.5061	118.335	150.467	131.419
CMK075C	hypothetical protein, conserved	3079.05	8323.34	15953.6	10086.4	2429.26	4717.2	11422.8		125.074	43.6695	365.658	448.13	70.3649	131.422	333.771
CMK076C	hypothetical protein, conserved	6216.96	952.419	392.7	661.265	2216.8	2039.26	890.9		136.234	40.0025	26.7419	61.6468	71.7933	105.309	66.9398
CMK078C	hypothetical protein, conserved	22480.8	3977.33	2623.73	2100.69	4945.05	10576.7	9141.07		755.162	77.5941	122.466	42.7152	180.869	267.329	320.545
CMK079C	unknown zinc-finger protein	63.5385	5.4549	4.58354	5.37497	12.3055	22.7919	24.7673		1.44286	1.23589	0.111611	0.387033	1.86818	3.39841	2.2233
CMK081C	TATA-box binding protein-associated factor 6	657.395	736.613	815.859	800.022	954.08	834.508	675.831		35.4465	48.9181	46.8667	18.2957	75.3989	63.5842	43.0044
CMK082C	hypothetical protein, conserved	3147.61	3334.94	2646.7	2061.06	2245.71	3028.1	2810.51		99.7117	50.2129	24.2563	93.2978	94.2548	40.7321	107.311
CMK083C	DEAD box protein	2284.6	3237.35	3158.43	2337.72	1978.3	2544.35	2750.17		111.161	8.06467	9.78616	78.1322	18.6842	49.3355	33.0465
CMK085C	hypothetical protein, conserved	2809.28	2439.58	2741.05	3482.71	5957.68	3397.82	2281.48		65.8206	72.3386	159.948	171.243	131.802	2.70573	62.3662
CMK086C	hypothetical protein, conserved	21637.2	32146.8	31308	37479.8	34639.1	32144.2	18106.6		187.175	1133.94	722.386	672.848	1074.02	576.076	597.672
CMK087C	aspartate--tRNA ligase, mitochondrial and chloroplast?	3420.72	3794.69	3725.25	1843.82	1628.56	1997.87	2696.29		36.5806	500.611	22.9808	16.2712	46.6962	46.274	83.2542
CMK088C	hypothetical protein, conserved	3578.7	4795.01	2438.89	1287.44	1234.22	1738.81	2343.01		124.627	223.809	113.347	75.9132	82.5291	83.3634	100.69
CMK089C	hypothetical protein, conserved	795.844	473.335	482.912	904.809	1673.22	1891.39	943.701		21.8471	27.3182	18.4102	25.3379	98.412	107.604	66.208
CMK090C	hypothetical protein, conserved	1213.07	2411.89	2047.11	1495.38	520.706	685.16	1195.68		37.8554	11.4355	20.3662	14.7658	12.0651	16.692	9.68218
CMK092C	hypothetical protein, conserved	770.612	916.759	700.206	436.057	310.93	377.453	574.482		8.703	21.1902	16.8469	10.8927	13.9145	4.88758	17.5021
CMK093C	retroelement, dead	4350.23	2392.72	1538.69	1315.91	3266.54	3157.97	2650.92		198.838	88.9023	15.1596	18.2276	89.2689	17.7511	65.2589
CMK095C	hypothetical protein, conserved	11027.5	12548.1	12607.4	16240	10885.9	11374.3	9984.44		291.988	248.914	363.847	369.296	101.244	179.973	132.484
CMK096C	hypothetical protein	696.507	876.879	645.465	572.955	514.783	567.317	621.636		27.9482	31.6048	16.5735	11.6005	21.029	23.9893	22.1305
CMK097C	serine--tRNA ligase, chloroplast or mitochondrial	4746.41	4832.76	4539.36	2897.31	2613.75	3851.06	4933.1		130.036	133.735	95.1693	43.0666	108.939	120.648	167.11
CMK098C	acetyl-CoA synthetase	10492.6	16051.1	12301.7	5775.33	2435.22	5564.6	8773.09		204.37	242.361	116.225	171.725	67.4821	281.512	247.938
CMK101C	hypothetical protein	290.36	271.063	202.032	185.109	205.145	199.386	332.716		15.1014	7.88541	3.30037	3.84826	2.65019	16.5892	10.3092
CMK102C	hypothetical protein	77.8529	103.781	144.071	76.3528	73.2993	79.6112	93.3599		6.09169	11.4875	10.2724	5.1066	5.34336	1.54891	8.81187
CMK105C	hypothetical protein, conserved	2953.33	3129.54	1742.9	1298.46	1206.51	1566.06	1748.88		72.0738	60.5825	32.2772	15.5235	30.3516	59.859	24.1744
CMK106C	hypothetical protein, conserved	1844.92	2183.52	1585.63	1414.27	1215.25	1506.11	1892.81		42.7619	24.0892	26.1352	21.4747	81.5187	24.0129	39.3455
CMK108C	probable dolichyl-diphosphooligosaccharide--protein glycosyltransferase	1295.82	1639.94	1393.6	1520.14	1291.44	1181.61	1091.79		16.351	20.6555	42.3433	45.5423	27.631	49.5643	7.2544
CMK109C	hypothetical protein	2120.64	2832.28	2293.85	2977.05	2084.34	2270.78	2358.2		116.109	65.7986	82.9775	49.8904	117.595	27.9792	51.9225
CMK110C	hypothetical protein	2619.3	2356.92	2034.82	2335.71	2209.93	2180.58	2643.21		49.626	28.0973	22.793	46.349	63.6492	7.66551	31.2915
CMK112C	hypothetical protein	1433.28	1364.52	1370.43	1317.73	1298.78	1366.65	1594.98		51.4781	53.6203	50.3246	67.9825	70.2546	45.1636	119.713
CMK113C	alpha-1,3-mannosyltransferase	526.823	709.244	451.989	368.121	367.465	397.021	479.585		9.93027	15.5664	15.7891	16.4592	8.65523	14.3199	15.8817
CMK114C	similar to glucose-6-phosphate/phosphate-translocator precursor	13884.4	9702.45	8625.35	4325.95	7265.16	10382.7	13182.4		470.001	1197.04	115.551	106.555	217.527	218.247	375.192
CMK115C	acyl-CoA oxidase ACX3	2503.22	877.243	1960.91	2945.48	5284.61	5390.44	4263.73		57.4457	58.3328	35.6121	54.0145	40.4322	174.714	115.393
CMK116C	hypothetical protein	105.313	58.7322	65.4186	33.3287	37.497	59.2323	132.316		6.2259	8.18903	4.43525	3.22073	3.22652	1.69463	7.36045
CMK117C	similar to Protein phosphatase 2C	3668.04	1978.04	1924.36	1788.48	2487.69	3627.63	4035.28		144.947	4.72426	79.0742	36.2562	68.6009	51.9742	40.8435
CMK118C	40S ribosomal protein S12	112404	62913.8	59808.7	52321.2	75956.6	79986.9	82171.1		4127.4	2550.27	1260.47	1583.85	2040.46	3780.06	404.942
CMK119C	hypothetical protein	2796.52	2534.6	2794.01	2712.52	2598.05	2431.84	2997.7		86.7598	51.5681	90.6836	52.6241	18.6257	11.7143	26.1495
CMK120C	hypothetical protein, conserved	781.79	658.977	456.006	395.922	424.774	440.311	555.193		4.91291	12.648	0.48678	3.31956	5.31169	5.93467	6.13468
CMK122C	hypothetical protein	922.719	1097.39	775.16	461.513	372.919	460.565	755.634		64.1029	62.2354	62.1271	44.9251	33.3061	26.1109	49.7352
CMK124C	similar to peroxisomal targeting signal type 1 (PTS1) receptor PEX5	3579.78	4852.89	3612.13	3746.88	2133.07	2252.8	3668.07		68.758	169.36	188.89	119.324	100.172	126.973	300.735
CMK126C	probable ammonium transporter	5005.97	1224.97	1317.86	1015.21	1813.61	4359.22	4931.16		161.357	40.522	23.9284	21.9145	29.3187	125.858	75.6011
CMK127C	hypothetical protein	810.233	762.559	650.57	726.977	677.671	723.775	807.634		9.54357	15.5673	11.6374	18.7634	23.1973	5.38485	27.7957
CMK128C	hypothetical protein, conserved	3741.96	2435.87	1940.87	1844.9	2059.98	2526.3	2783.74		83.0101	19.1198	50.5889	32.1304	21.4465	30.3757	7.14975
CMK129C	nitrate ABC transporter ATP-binding protein	5243.61	4903.84	3282.6	1460.64	2190.21	3590.52	4350.61		26.9946	196.08	23.5852	16.1022	22.3285	26.637	28.5845
CMK131C	enolase	70107.8	58349.8	42367.4	36238.5	30112	37418.5	38257.3		2211.38	205.28	262.029	498.348	567.64	501.662	308.332
CMK132C	probable transcription initiation factor TFIID, subunit TAF10	943.881	1479.29	1316.38	695.687	255.126	406.488	621.486		26.4111	19.6996	29.1094	26.5078	4.7232	9.41964	7.14889
CMK133C	hypothetical protein, conserved	155.666	107.733	220.37	920.418	1801.14	1480.84	402.583		4.91124	11.5531	10.9155	64.0146	79.83	41.1738	32.4915
CMK134C	hypothetical protein	906.14	403.482	721.979	1317.9	2341.03	2847.61	1457.93		37.278	6.29487	28.1125	21.792	39.9892	67.3623	39.3015
CMK135C	similar to NADH dehydrogenase I (Complex I) alpha subcomplex 1 (MWFE)	2508.55	2362.17	1786.95	1657.07	1466.89	1551.49	1992.52		123.981	80.8554	102.707	59.3536	88.6565	48.7615	86.3555
CMK136C	similar to vacuolar sorting protein/ubiquitin receptor VPS23	1225.65	1714.98	1798.52	1209.59	907.726	969.836	1353.28		18.0898	40.8697	80.3511	63.5264	12.2219	45.7005	55.2457
CMK137C	hypothetical protein	3786.49	2928.08	3073.69	3640.88	4396.77	3646.05	2757.03		174.19	257.978	31.8512	160.275	152.15	91.3871	107.918
CMK138C	hypothetical protein, conserved	230.387	274.223	278.881	189.574	152.232	172.028	208.247		10.8964	19.0982	12.3307	7.59708	13.5456	1.28395	6.38159
CMK139C	enoyl-CoA hydratase, mitochondrial precursor	1654.9	1510.9	1465.08	1499.2	1233.25	1339.57	1415.5		27.5169	28.222	10.1329	31.2086	20.3714	40.919	61.7753
CMK140C	hypothetical protein, conserved	1880.49	1261.17	1259.11	1553.96	1694.47	1635.76	1735.33		80.9036	21.9214	82.776	45.2319	71.9683	66.2008	104.014
CMK141C	glycerate kinase	3311.17	7080.49	5091.82	3347.61	909.369	1301.72	2534		58.4966	82.5709	178.488	109.307	26.0854	22.4975	88.1933
CMK144C	hypothetical protein, conserved	793.072	608.741	590.188	864.566	3785.15	3421.79	1137.41		34.6479	2.45818	7.13972	44.1625	140.95	90.4294	24.3512
CMK145C	hypothetical protein	540.158	396.98	445.017	649.335	370.076	320.243	430.267		25.612	39.2535	25.5754	53.8873	29.5872	17.5912	29.783
CMK146C	hypothetical protein	164.518	151.214	243.404	4065.96	13806.4	3995.73	1024.19		9.53637	5.71304	15.0534	305.635	708.57	190.744	78.4832
CMK147C	similar to GTP pyrophosphokinase	8781.55	12348.7	14161.2	10701.3	7180.02	8192.53	12093.2		302.99	70.5388	105.22	205.965	117.904	168.232	63.1479
CMK149C	hypothetical protein	3074.44	3334.62	3427.53	7391.51	11591.2	9822.23	5233		186.38	65.9949	51.2867	124.91	666.632	554.061	199.289
CMK150C	chloroplast translation elongation factor G (EF-G)	45255	59657.6	50845.8	19112.8	8059.75	25770	41741.1		774.408	9968.34	963.05	340.348	44.2364	470.266	341.062
CMK151C	phytoene desaturase	3344.93	4345.12	3740.99	2174.79	1749.08	2464.92	3086.37		60.7579	160.195	52.3597	129.319	45.1172	63.435	53.0219
CMK153C	hypothetical protein	110.899	138.38	89.3892	79.8715	71.7945	62.9605	74.6249		15.2774	23.4496	6.35476	2.74925	5.93616	5.00921	8.36938
CMK154C	hypothetical protein, conserved	1305.92	1605.84	2088.2	1958.17	1747.81	1466.67	1246.07		13.0721	93.8746	86.8153	81.7095	100.019	41.4853	28.058
CMK155C	hypothetical protein	5664.66	3576.05	3888.32	5230.6	6491.68	4940.14	4834.88		355.743	223.638	293.161	406.931	398.758	212.283	252.66
CMK156C	similar to rRNA methylase SpoU	4148.56	3534.23	3742.69	3420.5	3905.61	3352.27	3111.43		191.986	116.241	75.1236	74.1271	108.963	174.42	157.647
CMK157C	hypothetical protein, conserved	1203.98	1305.85	1000.18	871.319	881.013	828.103	834.46		33.3235	66.0219	16.7027	10.0065	2.92696	15.118	25.5762
CMK159C	hypothetical protein, conserved	6591.18	3604.3	4495.15	6020.78	6904.24	6174.7	6169.29		128.81	69.2099	487.596	190.548	199.157	86.9162	63.8222
CMK161C	hypothetical protein	820.577	365.196	1134.83	1678.03	2681.98	1371.5	1440.72		49.7607	22.0933	83.7442	92.0453	130.122	53.6395	97.8114
CMK163C	hypothetical protein, conserved	9946.14	10920.6	12793.2	15235.4	7003.78	8175.1	10677.8		453.925	15.9197	263.365	527.644	154.608	349.173	151.74
CMK164C	similar to mitochondrial carrier protein	3057.18	4419.01	3764.02	2570.54	1936.16	2555.33	3848.26		75.2814	73.9778	104.887	229.622	55.8953	63.8015	118.886
CMK165C	retroelement, alive	936.935	586.961	402.288	387.34	672.036	703.552	569.906		53.4825	6.62912	9.6339	5.22056	60.5266	6.14633	4.12077
CMK166C	glucosamine--fructose-6-phosphate aminotransferase	3119.09	2718.16	5417.83	8775.31	10481.5	7269.8	4701.31		132.9	66.8276	206.85	385.98	432.256	408.269	221.365
CMK168C	hypothetical protein	36.4458	26.8697	35.7859	24.1115	31.4294	27.0945	27.0999		4.20456	3.71644	6.04854	0.574398	3.65927	1.2831	4.06929
CMK170C	hypothetical protein	8.72337	54.2322	18.0883	47.3785	138.55	45.0135	34.7116		4.52186	59.9785	2.59651	2.05193	9.59982	3.15117	20.3078
CMK172C	probable steroid dehydrogenase SPM2	4324.07	4009.67	4551.27	4288.22	5060.45	4243.76	3731.86		29.3864	980.916	45.6566	137.158	41.7424	212.656	145.225
CMK173C	hypothetical protein, conserved	1327.06	1493.77	2090.99	1799.3	1623.63	2164.75	2136.47		86.8247	99.1295	127.023	102.299	103.774	54.1004	128.618
CMK174C	hypothetical protein, conserved	3791.94	3379.14	2797.1	2084.44	2423.18	2675.03	2906.12		214.542	188.345	145.847	156.333	164.2	136.269	141.046
CMK175C	hypothetical protein, conserved	1552.32	1239.8	922.448	1102.64	1439.86	1347.36	1332.49		82.1622	72.664	62.6463	77.5229	78.4036	36.269	76.7674
CMK176C	photosystem II protein Psb27	35557	36782.5	42359.6	38797.5	38068.3	37108.6	41539.5		523.79	789.007	894.04	619.09	710.164	539.09	474.558
CMK178C	mitochondrial F-type ATPase F0 subunit d	8037.02	8078.83	7180.31	7890.63	6861.25	7161.79	6620.47		373.374	345.091	352.761	349.906	261.99	283.664	303.838
CMK179C	hypothetical protein	1430.08	1633.15	964.893	695.758	448.039	435.884	701.571		31.6234	44.3407	36.1104	12.3868	22.8622	12.307	14.12
CMK180C	probable transcription regulator exsB	244.452	210.397	179.314	103.084	107.722	100.864	119.928		7.20159	6.68069	9.09639	4.54225	6.95069	7.73941	6.73915
CMK181C	hypothetical protein, conserved	1690.54	1770.1	2252.48	2331.72	1528.37	1456.8	1882.55		129.218	93.2795	164.837	144.56	84.2252	52.9018	141.819
CMK182C	serine/arginine-rich protein specific kinase	1800.84	1109.61	1453.17	1667.04	2649.49	2435.96	1858.52		123.04	64.8069	61.2713	79.5463	142.819	58.2136	94.7932
CMK183C	23S RNA pseudouridine 2633 synthase	2859.03	2520.56	2692.24	2549.59	2502.59	2398.09	2396.32		124.672	96.018	142.161	58.8322	66.3518	18.6645	76.2281
CMK184C	hypothetical protein, conserved	15465.6	14947	11546.7	7882.44	6941.78	8808.78	12183.5		397.276	137.155	260.49	107.998	357.263	292.562	286.143
CMK185C	hypothetical protein	3982.72	4876.23	5296.32	5633.64	6338.18	5123.53	5071.02		73.1105	184.313	149.117	267.672	336.956	204.91	206.23
CMK186C	hypothetical protein, conserved	1703.08	1519.9	1303.76	1317.81	1702.4	1642.52	1894.19		75.2401	108.857	60.1996	127.932	73.0735	34.9742	112.508
CMK187C	chloroplast translation elongation factor P (EF-P)	7876.3	6657.01	3670.56	1967.79	3069.45	3572.24	4310.64		243.518	140.955	132.664	14.437	127.915	120.805	149.758
CMK188C	phosphoglycerate mutase	8543.87	11186.6	8054.69	4987.51	3077.67	3900.67	4655.97		234.779	585.186	272.481	279.002	86.2391	142.562	229.914
CMK189C	hypothetical protein, conserved	723.136	780.757	641.617	432.951	380.377	379.936	571.381		33.2579	44.2114	17.9558	20.0351	4.91111	8.29272	24.6094
CMK191C	hypothetical protein	5692.82	5848.65	4263.48	2050.48	2822.22	4274.37	4051.56		446.699	421.826	403.523	199.581	203.499	268.237	354.178
CMK192C	Sec61 alpha subunit	11879.5	7787.87	4514.79	3459.31	12138.6	17774.9	7621.38		375.584	493.033	160.905	47.0823	268.238	529.274	277.983
CMK193C	Smt3-conjugating enzyme E2	7697.52	6511	5753.36	6062.89	8498.43	6957.5	6857.08		566.38	559.402	401.617	382.063	976.216	810.386	621.434
CMK194C	hypothetical protein, conserved	2751.91	5535.83	4613.19	2944.72	1539.63	2254.78	2761.81		213.666	222.834	357.181	59.8368	100.214	131.38	144.526
CMK196C	hypothetical protein	4585.48	5129.8	4893.86	6377.94	5099.42	4442.34	4009.19		130.413	80.2426	126.099	186.026	254.428	222.384	277.245
CMK197C	probable dolichyl phosphate glucosyltransferase	1291.91	952.977	2742.6	5521.79	5133.58	3071.4	1539.73		45.4353	49.2459	33.8861	128.176	193.853	83.1681	26.5193
CMK199C	mutS family DNA mismatch repair protein MSH4	8.16913	22.3588	4.49025	23.9969	56.1068	29.1475	23.7651		0.164373	24.668	0.543324	1.73709	3.04515	3.18859	8.37634
CMK200C	hypothetical protein, conserved	71.5585	135.845	125.709	68.6305	48.8747	64.7192	71.5024		10.8931	7.09371	9.54838	5.14269	6.12823	4.28975	5.8643
CMK203C	hypothetical protein	703.838	922.269	949.514	615.599	530.866	771.696	782.477		17.9643	53.4108	45.8742	11.9075	17.4413	29.4625	19.6562
CMK204C	similar to iron-sulfur cluster scaffold protein	3106.23	3755.55	5908.79	6322.57	8209.3	6740.61	7326.69		234.448	76.7652	339.737	254.272	489.388	253.105	319.173
CMK205C	RNA lariat debranching enzyme	1060.66	825.144	851.187	794.768	861.861	820.652	876.33		46.2041	47.3898	71.5778	22.824	42.1619	44.266	52.3009
CMK206C	hypothetical protein	245.889	103.323	122.53	136.781	250.374	254.041	338.217		15.0933	10.1899	10.8688	8.09933	8.40583	13.5938	23.009
CMK207C	hypothetical protein	27294.4	24905.9	25301	12085	9732.82	18443	29894.6		265.627	308.448	474.991	188.075	464.762	814.934	678.971
CMK208C	similar to U5 snRNP-specific protein	332.116	300.321	375.807	383.929	352.702	284.296	282.847		4.38836	8.66136	16.0348	17.2671	21.9823	2.35784	10.9154
CMK210C	cysteine--tRNA ligase, mitochondrial or chloroplast	614.072	458.329	684.276	676.152	521.274	536.162	645.634		40.6688	27.2467	24.723	55.7862	35.5206	26.2073	31.9256
CMK211C	hypothetical protein, conserved	24.4394	21.1583	24.3371	24.8355	20.6831	18.7645	21.2488		2.82011	4.9115	5.30601	8.06535	3.33177	6.67335	7.49495
CMK212C	similar to bromodomain containing transcription factor	9754.81	10058.8	7318.68	5470.64	5801.79	6749.94	6697.54		98.5618	53.128	31.9146	689.946	235.368	287.994	353.284
CMK215C	hypothetical protein	2069.15	3135.31	2809.32	2632.45	1716.72	1547.3	1931.9		29.2085	32.9453	105.272	71.6346	26.4218	52.7566	16.9135
CMK217C	similar to 1-acyl-sn-glycerol-3-phosphate acyltransferase	3593.89	2627.44	4415	7685.12	9559.18	6564.99	4395.48		63.2742	106.474	254.618	133.17	209.949	250.76	126.443
CMK219C	calmodulin	9634.89	9175.17	9824.71	10081.9	12438.4	10119.5	8547.45		248.545	301.802	90.6372	84.6186	574.536	364.694	143.784
CMK220C	hypothetical protein, conserved	2591.91	2354.39	2293.51	2075.7	2050.17	2203.92	2008.6		106.503	112.135	120.917	62.3492	52.5329	67.4735	70.7812
CMK221C	hypothetical protein, conserved	12058.6	13742.1	19107.3	22636.2	13839.7	15122.6	14958.8		389.336	307.536	1330.58	233.506	522.808	228.426	342.426
CMK223C	similar to mitochondrial GTP binding protein trmE	5109.87	3769.84	3778.75	3849.43	4959.73	5184.79	4771.9		199.013	53.7017	80.3697	144.693	124.471	117.965	130.237
CMK224C	hypothetical protein, conserved	5525.28	6110.3	6288.43	5275.09	3736.71	4829.18	6294.17		106.957	36.0405	29.6443	27.4495	9.99762	79.1611	78.5547
CMK225C	hypothetical protein	12.901	19.5755	11.2764	13.2051	15.9745	14.2222	11.3396		3.59939	5.78518	2.10427	5.27847	4.91397	4.04986	4.74686
CMK227C	hypothetical protein	985.22	973.168	1156.98	1673.72	1703.86	1663.37	1396.33		79.9675	43.8399	46.2638	64.1007	94.122	56.455	35.6085
CMK228C	mitochondrial translation initiation factor IF-2	94.3106	123.031	144.133	79.8266	57.9797	56.599	67.531		3.97451	1.47665	3.58594	3.99493	1.3259	3.35462	4.67728
CMK229C	hypothetical protein, conserved	1744.03	1116.08	1096.37	1234.53	1482.9	1757.77	1704.57		26.6311	18.6133	53.2891	37.1036	29.4359	15.9814	53.158
CMK230C	hypothetical protein	618.408	362.839	410.422	535.245	598.763	534.59	623.752		15.0915	21.1487	10.4177	41.1492	8.87666	18.2392	10.6009
CMK232C	argininosuccinate lyase	2327.72	2162.85	1809.58	897.031	1014.87	1326.35	1324.12		90.3623	59.7374	70.7294	47.1112	35.5701	97.1466	110.783
CMK233C	hypothetical protein	166.809	735.079	1346.11	4481.31	6053.17	1706.51	620.071		22.8581	20.7423	14.7726	76.9624	73.0073	45.4838	20.8606
CMK235C	DNA ligase I	601.924	795.131	877.773	709.651	665.16	550.661	520.179		17.1807	28.3634	36.0354	18.5712	45.4338	25.0858	18.1236
CMK236C	hypothetical protein, conserved	290.638	341.076	417.012	569.751	320.934	281.747	223.213		27.2868	1.54079	18.434	10.9615	2.69898	3.39332	10.3558
CMK237C	hypothetical protein, conserved	2286.88	4044.41	3617.78	3527.99	2692.21	2747.4	3409.75		91.8575	434.144	155.721	108.953	134.21	201.769	311.439
CMK238C	hypothetical protein	6053.02	7555.89	15772.7	28222.3	42985.9	42657.8	17402.9		247.296	342.214	755.154	1070.66	1470.42	1012.7	595.104
CMK240C	hypothetical protein, conserved	284.482	318.18	307.652	272.35	250.814	296.394	358.387		6.49446	32.39	36.2205	10.1047	33.6512	0.919581	20.9849
CMK242C	unknown RNA-binding protein, conserved	3257.11	3575.7	3290.25	4451.69	3359.46	3088.27	3102.37		128.078	71.9812	106.169	113.205	153.817	37.1075	56.9018
CMK243C	phosphatidylserine decarboxylase	743.858	654.293	615.636	584.754	635.653	616.636	696.365		23.2687	37.9644	22.549	28.7635	17.8693	19.0935	13.9155
CMK245C	ATP phosphoribosyl transferase	15186.5	14780.3	18457.4	26729.1	26148.1	20241.4	16535.7		435.454	504.544	376.943	1024.44	255.976	675.193	253.307
CMK247C	similar to 11-beta-hydroxysteroid dehydrogenase	6477.27	7455.25	9816.14	15363.8	13391.3	9652.56	6550.5		82.1987	57.7289	131.591	203.064	287.769	94.8844	99.4579
CMK248C	similar to phosphate/phosphoenolpyruvate translocator protein	932.835	1024.13	811.901	640.53	701.619	763.417	915.102		48.0165	21.903	20.9713	44.3457	39.5617	33.8162	14.4471
CMK251C	probable DNA repair protein RadA	387.401	343.399	539.399	615.717	844.255	691.025	504.368		10.488	16.8818	18.43	2.70836	10.9369	8.10259	5.24311
CMK252C	hypothetical protein	803.951	843.087	888.578	841.224	671.218	713.194	877.44		27.3659	30.0515	62.0904	58.7032	28.3584	52.2226	63.1241
CMK253C	probable ubiquitin conjugating enzyme E2	953.973	908.89	1593.56	2252.24	2578.91	2302.16	1617.21		48.4155	33.8595	54.1165	71.2996	162.011	70.4585	28.101
CMK254C	probable tRNA splicing endonuclease subunit Sen54	531.53	462.952	579.804	499.038	566.09	482.722	500.115		27.6978	15.8804	32.9617	7.01738	23.044	30.0747	25.3621
CMK255C	hypothetical protein	426.751	506.688	371.644	273.704	222.67	213.053	264.756		33.3831	24.7239	6.97911	20.0436	10.8137	19.8279	20.8785
CMK256C	hypothetical protein, conserved	6471.96	5950.97	6217.7	5107.73	5252.84	5429.83	5164.24		130.489	114.99	434.734	246.17	40.7173	66.7919	148.626
CMK258C	hypothetical protein	6798.76	5390.88	5919.86	5216.1	5239.3	5484.57	6168.45		203.464	70.6481	218.152	274.14	316.587	202.682	384.958
CMK259C	hypothetical protein, conserved	311.535	309.546	321.072	250.41	228.604	227.26	308.474		10.6459	6.12723	2.58727	8.10507	6.2867	10.1084	10.0729
CMK260C	probable mitochondrial processing peptidase alpha subunit	26766.4	23680.2	25222.2	24583.6	30260.6	28416.4	26713.2		944.512	342.751	632.505	1074.82	1137.33	928.021	791.434
CMK262C	hypothetical protein	60565.7	71026.2	91900.5	76516.3	44105.3	49212.7	71382.1		1006.53	4480.63	2626.1	1643.85	1176.52	2438.29	3531.68
CMK263C	hypothetical protein, conserved	5267.89	11224.2	12202.2	7164.47	1870.89	3183.72	7470.06		107.962	155.305	88.893	145.156	93.3579	176.402	206.555
CMK265C	hypothetical protein	15927.1	13275.2	18429.6	20271	21381.5	20624.1	21829.1		420.338	107.115	653.408	538.976	445.846	259.792	258.889
CMK267C	hypothetical protein	165.821	174.611	171.474	193.223	199.408	161.592	158.841		5.51586	4.0812	3.71273	2.08111	9.53297	2.14655	5.18778
CMK268C	hypothetical protein, conserved	411.659	489.953	455.547	267.962	244.919	216.658	315.971		30.6442	38.1447	37.9448	28.1916	4.48221	16.6488	10.2316
CMK269C	fusion protein of 3-dehydroquinate dehydratase and shikimate 5-dehydrogenase	1952.38	3151.05	3517.14	3231.22	1958.9	2046.94	2284.84		60.6771	66.8634	166.602	77.1446	66.977	48.9268	44.5472
CMK271C	hypothetical protein	734.968	791.738	852.957	661.928	642.33	680.677	671.263		27.318	22.0764	4.95804	2.1639	22.6236	49.9084	18.291
CMK272C	hypothetical protein	1384.08	1238.92	1094.49	823.944	1143.5	1314.77	1299.06		44.2706	52.7217	24.367	36.7632	30.6708	52.5666	50.3117
CMK273C	60S ribosomal protein L23A	19767.1	19740.4	17078.2	13626.8	10045.9	11431.8	14102.6		1107.24	652.6	1193.03	1220.05	801.948	494.516	1362.29
CMK274C	mitochondrial ribosomal protein S5 precursor	3341.02	3858.08	4204.79	2804.85	1957.81	2184.56	2717.35		15.8532	44.0511	15.7456	58.3522	65.5311	39.3101	13.1585
CMK275C	hypothetical protein, conserved	1195.9	1259.22	1796.17	2417.44	1635.53	1425.99	1568.32		41.2566	30.5858	38.9402	43.757	57.126	58.6041	101.465
CMK277C	hypothetical protein	1974.06	3497.08	4249.66	3834.77	3261.71	2666.62	2320.17		14.3166	34.2991	40.8867	80.2809	115.005	105.067	84.4236
CMK278C	probable protein disulfide isomerase	2795.8	3674.16	3180.63	2113.09	1849.34	2157.14	2103.6		19.1481	99.9711	110.215	37.9507	21.0117	43.0869	76.9068
CMK279C	hypothetical protein	22.6553	244.188	79.129	28.2019	7.83032	8.24391	17.9214		5.75126	6.06144	4.265	1.86786	2.15219	2.24445	4.834
CMK280C	MYB-related protein	49.2461	77.7211	63.095	53.0803	60.166	37.6545	24.2832		13.7407	39.3212	3.41418	3.04937	4.33203	2.88924	3.51153
CMK282C	hypothetical protein	617.779	745.436	549.605	352.243	266.984	448.84	516.12		4.20414	39.1159	18.2683	8.65614	9.78679	4.1241	28.5489
CMK283C	hypothetical protein	457.899	338.198	518.459	664.192	1030.62	487.536	352.741		24.3302	28.7613	38.7593	77.7298	53.3331	16.6503	20.3944
CMK284C	DNA primase, large subunit	138.76	121.367	249.555	726.265	1686.12	508.56	177.52		22.3669	9.32278	2.27997	113.739	66.5341	16.7281	5.07444
CMK285C	eukaryotic translation initiation factor eIF-3 subunit B	3458.55	4022.31	4161.83	3780.96	3066.94	2425.76	2236.86		188.071	100.108	55.3621	137.584	376.952	172.776	130.032
CMK288C	probable potassium transporter	414.041	468.771	400.382	194.969	158.273	254.883	357.643		33.7774	35.1641	28.9683	17.5628	8.48843	8.18748	28.2913
CMK289C	20S core proteasome subunit beta 2	818.012	1007.25	1481.64	2664.32	1535.21	1104.52	860.319		5.7943	7.7575	43.6137	23.6285	37.5703	22.2482	11.021
CMK291C	delta12 fatty acid desaturase, chloroplast or ER	4788.43	16486.7	17403.5	23351.8	8245.08	5284.1	5311.58		320.034	816.952	1147.86	2236.05	503.531	247.017	269.375
CMK292C	hypothetical protein	2623.1	3453.22	3086.24	1713.2	1053.82	1361.43	2016.95		33.7684	70.575	48.2656	44.1035	19.0606	2.6922	41.5193
CMK293C	AAA-type ATPase family protein	3327.66	2660.86	1692.07	1425.76	1620.15	1523.42	1853.25		31.8135	11.9027	21.4773	20.9289	9.70364	63.3927	67.6023
CMK294C	26S proteasome ATP-dependent regulatory subunit	2377.5	2862.35	4461.36	8012.82	4302.96	3298.6	2708.04		158.515	171.045	369.485	398.576	292.012	171.766	137.856
CMK296C	ubiquitin with short C-terminal extension	223882	187771	284912	369036	272438	249480	265970		8561.23	2454.16	9466.05	14667.1	21643.4	20008.4	8214.34
CMK297C	probable ribonuclease HI large subunit	1355.42	953.065	900.921	1166.34	1453.67	1085.2	1312.17		29.6273	21.6663	12.4402	49.4903	34.705	12.9596	28.4662
CMK299C	hypothetical protein, conserved	1441.92	1094.83	688.987	208.92	293.16	568.924	987.063		47.3014	11.7634	25.7753	3.33437	7.1902	27.5034	74.1291
CMK301C	hypothetical protein	11.7032	6.94267	8.82773	11.7046	8.12756	9.76514	10.3006		8.18407	2.05508	4.88722	4.9521	2.7346	3.05988	2.93831
CMK302C	hypothetical protein, conserved	356.236	579.653	437.482	357.162	185.966	180.478	254.453		14.2162	35.6022	13.9042	27.0913	10.7602	12.2923	7.74507
CMK303C	similar to ADP ribosylation factor 1 GTPase activating protein	3700.85	3344.6	4275.96	4960.84	4968.07	5312.16	4617.49		67.1511	46.6144	53.6185	157.159	152.279	25.0807	67.437
CMK304C	similar to syntaxin	42.9031	55.4231	35.1024	32.0333	33.1217	36.7657	38.7752		3.63261	5.5652	9.91093	1.18128	4.74503	4.9125	5.04315
CMK305C	similar to DnaJ (Hsp40) homolog, subfamily B	1245.02	1412.77	1704.04	2059.96	2190.14	2255.73	2878.04		50.3202	20.9653	10.8965	35.7274	9.77993	63.0764	53.127
CMK306C	hypothetical protein, conserved	4292.48	7242.37	5100.55	4597.34	4119.18	4629.72	3900.77		194.619	232.79	227.397	214.089	190.988	95.9586	85.858
CMK307C	probable thylakoid lumen rotamase	4329	4266.51	4466.09	2638.98	2119.06	2504.68	3314.41		121.329	106.994	81.8409	90.9644	131.038	105.532	120.529
CMK308C	short chain dehydrogenase	1351.66	2071.99	2272.84	1600.45	1356.68	1311.76	1510.93		34.9579	30.7073	26.8652	30.2121	46.4973	13.6844	36.4316
CMK309C	unknown zinc-finger protein	1983.97	2131.22	2178.58	1755.04	1489.04	1466.89	1922.23		101.936	36.9255	38.754	39.5239	51.5513	11.7077	66.2543
CML002C	hypothetical protein	13146	9655.1	12335.9	9752.5	8865.54	9476.41	12148		709.63	342.882	1083.72	763.579	632.356	580.875	1144.29
CML003C	hypothetical protein	8616.98	11621.1	19260.4	17034.1	10399.8	11727.4	14299.9		511.85	494.24	1229.45	948.305	480.941	181.141	709.983
CML004C	similar to high-affinity iron permease	20561.3	55838.8	134171	138251	67929	67226.4	73483.2		647.918	1314.01	794.131	1840.02	1243.56	932.038	961.453
CML007C	dTDP-glucose 4,6-dehydratase	328.688	455.265	295.897	259.868	200.836	208.196	256.494		18.912	8.35424	10.846	2.43039	9.87617	13.7441	9.62184
CML014C	lipoate-protein ligase B	2127.17	1336.74	1888.64	1927.38	1992.94	2681.49	2273.13		14.89	22.7267	106.393	26.7039	46.4137	113.201	62.3692
CML016C	probable DNA-(apurinic or apyrimidinic site) lyase (ARP)	5774.59	5808.34	5667.82	6095.27	6311.93	6793.53	7914.9		159.209	63.8921	26.3331	63.3799	48.2559	32.3473	74.0544
CML020C	hypothetical protein	2567.86	1780.59	2184.5	3102.25	3687.38	2721.83	2235.53		21.8977	83.1858	52.843	91.4449	180.294	67.914	113.216
CML023C	transitional endoplasmic reticulum ATPase (valosin-containing protein)	29576.5	26668.8	47795.1	117267	98557.5	60219.4	38903.4		824.755	512.336	871.384	1966.68	1813.95	961.236	825.538
CML025C	similar to CBL-interacting protein kinase	1648.27	1568.39	1864.13	2517.23	2068.6	1930.93	1753.91		77.4426	90.7276	129.314	207.225	92.7793	77.9084	126.134
CML027C	sister-chromatide cohesion complex Cohesin, subunit SMC3	263.279	259.142	184.215	1528.78	4718.11	1460.42	490.712		59.0233	52.2866	22.8332	42.8167	72.7212	30.935	49.8574
CML028C	hypothetical protein, conserved	208.059	239.634	206.953	112.994	87.2452	109.436	159.96		9.83715	13.5008	1.68425	10.9163	6.66357	2.24479	10.3038
CML029C	mitochondrial F-type ATPase F1 subunit gamma, precursor	23411.9	19002.5	23460.1	23188.7	27008	24284.1	22877.5		292.92	101.657	19.3065	416.944	623.515	976.275	1199.2
CML030C	DnaJ (Hsp40) homolog, subfamily A	20724.7	21445.6	18524.7	21088.5	10326	9958.26	9192.68		1315.18	5454.3	1775.39	2195.89	822.275	835.026	927.445
CML032C	sodium-dependent transporter	3709.09	3956.89	3250.12	2852.55	3368.51	3385.52	2885.6		61.6862	30.3192	28.2183	59.7599	70.8588	95.9822	28.4417
CML034C	similar to vesicle docking protein SEC34	1272.85	1181.04	1040.45	1094.73	1099.9	926.298	912.119		27.3796	42.1694	52.3813	31.6765	15.4019	47.1151	67.4505
CML035C	hypothetical protein, conserved	286.611	536.113	945.172	556.035	281.751	351.09	490.118		10.3628	109.831	19.5773	18.1168	5.63772	6.48147	15.338
CML040C	uroporphyrinogen III synthase	799.651	966.572	1651.09	1785.95	1335.79	1108.91	831.545		87.9305	47.615	42.2545	60.6312	108.07	49.3668	34.1484
CML042C	ubiquitin-like protein Rub1	435.998	413.308	387.72	517.872	768.618	447.019	199.174		12.8197	18.4023	16.5822	39.9802	8.41492	5.68514	5.7974
CML043C	hypothetical protein, conserved	2276.81	3623.08	2035.16	2383.98	2168.8	1446.5	1875.22		99.4009	67.9088	25.7341	30.6224	115.394	82.9573	43.6919
CML046C	hypothetical protein, conserved	2349.51	2983.75	2806.59	2271.8	1941.82	1836.33	1764.2		13.3587	18.0449	73.5116	127.711	78.5883	106.482	104.216
CML047C	similar to mRNA-binding protein	3423.4	7816.6	7206.06	3644.14	690.157	1224.7	2518.66		47.4182	236.554	357.26	127.443	63.1574	26.1506	48.01
CML049C	glutamate dehydrogenase (NADP+) 1	3055.41	2979.25	2968.21	3087.09	2186.73	1986.67	2424.07		69.674	137.663	87.6511	42.1417	114.033	86.8062	54.2483
CML050C	ribonucleoside-diphosphate reductase beta chain	253.998	45.3124	68.8445	2297.48	21957	8715.74	2123.17		5.24425	13.3153	4.25411	33.5494	598.214	80.8446	58.6125
CML052C	hypothetical protein, conserved	2918.93	2356.37	2184.64	1689.75	1876.75	1897.31	2705.76		68.0781	6.39816	50.3299	46.8534	18.5761	45.2958	29.8353
CML054C	hypothetical protein	410.719	378.822	353.845	432.92	337.722	339.771	339.765		39.0561	28.4565	30.522	39.9302	30.9248	20.3081	26.7357
CML055C	carbamoyl-phosphate synthase, pyrimidine-specific, large chain	25195	22668.9	18500	30945.6	23064.6	24875.3	22398.4		1155.33	312.047	607.558	983.917	1487.17	1298.97	1398.83
CML056C	hypothetical protein	61.5063	69.4214	25.6455	24.5062	24.6356	28.2852	31.3267		11.075	17.0216	7.22598	0.757231	12.9922	3.54089	5.41573
CML057C	unknown kinase with aarF domain	1006.98	1604.25	3212.13	3025.37	1943.52	1862.76	2033.47		11.2125	14.5106	118.237	78.0859	42.0226	83.6393	128.543
CML058C	excinuclease ABC subunit C	2084.17	731.528	9605.08	15406.2	16256.9	10751.6	7741.17		42.8183	7.32243	153.04	260.625	605.994	228.146	159.533
CML059C	6-phosphogluconate dehydrogenase	8904.83	7365.03	10768.7	11840.1	9822.72	8748.22	8104.27		245.8	27.107	50.1735	47.2545	107.301	507.668	197.38
CML061C	SWI/SNF related, matrix associated, actin dependent regulator of chromatin, subfamily c	1742.23	1662.3	1982.57	2380.63	2185.5	1956.43	2062.8		57.0043	24.1067	40.3317	178.195	118.102	70.2587	93.1379
CML063C	hypothetical protein	141985	127859	91146	71156.7	165373	208128	177023		3509.05	1869.64	1875.15	1501.11	987.987	3506.36	4600.32
CML064C	hypothetical protein	1635.56	1191.48	1142.63	1115.42	1659.32	1999.43	2295.56		49.5292	18.6671	36.7276	66.9151	27.711	27.6157	22.7602
CML065C	probable arginine-tRNA-protein transferase	770.647	256.759	158.953	119.484	391.507	652.127	1358.4		16.8603	18.9727	4.20691	7.99772	11.8892	4.27969	31.4478
CML066C	similar to phosphate starvation-inducible ATPase PhoH	2167.57	2881.9	4383.57	5897.66	4493.32	2949.14	2352.56		198.998	158.299	89.5244	287.631	545.505	221.941	179.781
CML067C	hypothetical protein, conserved	2479.67	3320.8	2516.48	2100.48	1893.08	2064.61	2602.4		85.1448	102.736	32.1622	99.7143	110.581	86.3438	85.2467
CML068C	hypothetical protein	723.539	629.535	1757.42	2235.11	2469.8	1920.83	1147.42		48.6054	10.6634	91.2695	328.388	45.5746	12.9087	9.8072
CML069C	hypothetical protein	1236.36	1133.85	1150.29	1486.65	1844.97	1678.03	1611.86		51.8204	53.8484	14.659	59.4966	57.8167	63.7754	57.1485
CML072C	hypothetical protein	12705.3	11287.2	12672.3	14295.5	16530.8	13370.1	12377		119.681	82.1117	244.703	335.145	303.608	494.176	152.233
CML073C	similar to actin-related protein	5138.23	5469.9	5651.21	6172.68	7216.65	5518.08	5205.94		188.789	205.4	302.185	449.325	561.023	383.141	443.799
CML074C	similar to trithorax protein ash2	315.006	272.085	241.972	256.072	322.048	293.551	249.278		5.34972	21.5183	10.409	6.62799	6.38863	10.8037	5.76732
CML075C	hypothetical protein	5448.79	4347.05	4564.6	4999.53	4739.29	5116.4	6557.27		505.294	234.288	243.785	260.232	358.631	361.042	415.666
CML076C	3-methyl-2-oxobutanoate hydroxymethyltransferase	2300.18	2220.54	1367.71	1155.88	1429.82	1541.49	2354.17		134.888	145.678	73.4791	53.6313	72.7676	132.936	148.427
CML077C	TFIIB	544.377	570.202	625.314	503.574	504.413	523.846	524.834		27.3027	24.2473	8.45726	11.0017	22.4226	2.55995	7.52309
CML079C	valine-pyruvate transaminase	1121.46	2349.7	1902.22	1476.05	486.557	513.933	939.019		34.4653	54.1765	78.7522	58.4227	29.1638	24.2927	28.0803
CML080C	acyl-CoA dehydrogenase, mitochondrial precursor	403.108	167.069	224.318	333.038	601.659	466.824	627.758		2.53383	12.0331	5.48247	3.08974	18.6224	7.96748	9.31126
CML081C	hypothetical protein	93.2718	83.3494	98.5036	88.0442	101.058	75.9401	85.4928		10.689	6.97602	5.81246	7.50689	11.033	5.13383	0.908398
CML082C	hypothetical protein	5569.93	5675.71	7824.9	8240.72	7685.9	6740.85	7055.93		347.375	205.327	418.216	428.378	400.509	297.487	403.758
CML083C	2,3-dihydro-2,3-dihydroxybenzoate dehydrogenase	234.246	379.042	349.686	262.325	245.652	238.435	226.929		7.28564	8.41636	5.6242	17.0819	10.3231	8.5833	12.7316
CML085C	similar to UDP-galactose transporter	1390.2	858.049	534.159	460.599	583.433	956.782	995.457		41.2131	42.6202	27.8829	12.0919	28.172	36.354	78.4886
CML086C	probable signal recognition particle targeting component SRP68	1938.21	1953.14	1948.08	1878.4	1764.31	1738.33	2021.21		81.6475	60.9803	67.4158	107.904	67.2443	68.6181	104.072
CML087C	hypothetical protein	541.067	372.992	384.533	292.598	354.647	402.343	444.022		25.1268	2.61202	11.4211	18.9581	17.8886	9.32221	23.1581
CML088C	similar to chaperone grpE	3073.57	3702.23	3253.73	2611.69	1966.48	2168.69	1987.81		44.8844	138.136	69.6478	50.7686	47.905	55.6084	102.594
CML090C	probable DegP protease precursor	9313.29	11327.9	9166.48	8606.69	5085.56	6659.39	10208.6		187.062	63.7772	128.49	332.786	14.2898	24.5271	144.897
CML092C	hypothetical protein, conserved	138.111	164.476	116.285	65.4753	63.6477	55.8484	76.0397		8.1944	11.3259	2.46437	4.63101	5.41366	1.59471	8.43578
CML093C	hypothetical protein, conserved	2243.15	2588.88	4124.07	4095.75	5378.58	3831.28	3218.14		58.1809	18.536	115.292	33.8949	224.285	61.6033	122.032
CML097C	similar to nucleotide excision repair complex subunit XPC	1123.69	1113.09	1237.34	1066.97	1066.36	1111.05	1239.56		55.9129	5.19702	39.8157	19.1615	53.1036	19.6588	44.8067
CML098C	cytochrome c oxidase (Complex IV) subunit Vb	34946.8	29506.6	30104.5	35829.2	43286.4	47272.5	45899.7		2000.56	767.654	564.505	66.5552	719.681	1178.63	1638.87
CML100C	nuclear receptor co-repressor/HDAC3 complex subunit	1354.32	1112.66	1351.65	1455.35	1579.93	1355.45	1588.96		32.5727	34.3145	46.3875	62.7923	31.181	34.7531	43.0163
CML101C	MYB-related protein	4047.87	4065.67	4680.86	4238.42	4397.83	5035.92	5351.67		184.455	277.62	24.1021	35.4588	285.77	123.415	95.3982
CML102C	histone acetyltransferase HAC108/MYST	2111.03	2837.34	3209.21	2627.51	1896.77	2603.54	3485.88		72.8621	27.5731	19.9807	80.1823	54.7899	75.0891	83.2246
CML103C	similar to splicing factor 3b subunit 3	822.326	879.872	677.542	520.966	429.804	468.842	538.152		18.9977	23.8222	16.9952	11.8621	5.84181	10.2011	8.14729
CML104C	similar to nuclear prelamin A recognition factor	1494.43	1382.04	1457.14	1420.07	1292.25	1267.45	1470.62		27.3527	46.393	30.6343	28.807	8.3644	27.3702	21.3935
CML106C	60S ribosomal protein L36	24855	22954.1	25445.1	18435.7	17669.6	20436.2	21887.7		1103.41	868.14	855.88	753.615	733.892	243.55	595.507
CML107C	hypothetical protein	157.073	182.498	101.779	92.2684	116.962	107.96	119.829		3.95683	0.847687	5.96153	4.45132	10.216	3.38515	2.8892
CML108C	hypothetical protein, conserved	280.236	352.274	133.032	165.551	447.767	263.094	158.953		21.7849	23.1833	3.05944	6.28467	1.32868	10.2199	13.8658
CML110C	nucleoside-diphosphate kinase	10236.7	8578.47	5842.31	4598.95	5548.77	5399.88	5015.37		444.334	372.942	219.903	158.788	258.915	201.858	166.872
CML111C	hypothetical protein, conserved	1186.28	1138.51	812.596	579.622	711.333	760.055	945.345		28.3493	44.4605	20.4509	20.2455	57.2446	27.3639	37.9623
CML112C	hypothetical protein	645.571	738.36	725.07	577.449	692.14	601.709	697.335		10.7099	36.8654	16.5261	46.5945	21.6752	26.8718	6.31048
CML113C	hypothetical protein, conserved	3174.04	3890.72	4429.57	4243.71	4645.06	5466.81	3340.02		88.6323	36.9771	92.0865	131.581	151.321	98.6372	90.151
CML115C	similar to diphosphoinositol polyphosphate phosphohydrolase	3828.8	3286.6	3008.2	2514.32	2208.28	2580.69	3852.35		299.874	261.06	251.23	166.605	217.356	216.744	260.42
CML116C	hypothetical protein	14019.9	17476.9	17320.9	9843.57	4724.48	9015.23	23952.7		598.105	436.084	1004.84	802.497	292.059	688.221	1550.47
CML117C	hypothetical protein, conserved	4877.13	4762.21	7006.48	7158.11	4732.37	4713.78	6831.34		71.6861	109.986	402.922	188.662	245.249	110.526	266.971
CML118C	hypothetical protein	78.2994	56.898	77.7667	145.086	264.542	124.919	68.8206		2.49808	5.73036	4.01183	3.42831	16.0913	4.64465	10.3802
CML119C	NAD-dependent deacetylase sirtuin 2	78.9357	192.065	213.072	182.352	110.65	108.783	172.386		13.5007	55.3196	3.11021	1.09257	2.22891	4.90201	48.3484
CML120C	hypothetical protein	63.2838	53.52	28.9176	30.4726	40.9116	34.0411	35.9106		10.5044	16.0164	8.88868	9.68731	6.78944	2.4331	6.59933
CML121C	hypothetical protein	274.289	269.233	274.804	203.109	247.169	311.838	298.6		10.4602	9.40597	6.04632	14.1522	13.3075	9.34811	36.773
CML122C	similar to oxysterol binding protein	2494.89	1744.22	1319.79	2022.34	3377.98	2473.97	2369.24		25.7425	114.495	64.6919	67.334	108.129	179.424	54.9996
CML124C	similar to dual-specificity protein phosphatase	4075.12	2116.03	5141.6	13697.6	11494.2	8263.14	5412.09		113.068	66.1029	58.0988	303.697	409.086	201.595	194.337
CML125C	hypothetical protein	1418.99	888.857	1682.78	2817.25	4456.24	2891.51	1784.74		36.7101	15.5126	83.714	26.0858	124.106	92.3773	23.7473
CML126C	similar to indole-3-glycerol phosphate synthase	1352.04	1814.63	2273.15	2938.46	2386.14	1944	2132.43		223.334	184.795	200.156	327.51	161.612	131.786	161.707
CML127C	hypothetical protein, conserved	1512.19	1420.26	1539.1	1644.19	1578.02	1473.51	2069.87		71.8175	50.3725	8.85075	13.4245	64.2125	75.4339	38.5188
CML128C	tRNA nucleotidyltransferase	446.675	459.068	386.761	479.659	438.02	444.543	464.179		7.60716	9.93499	9.16054	11.5224	14.2803	33.5343	13.0672
CML129C	similar to v-SNARE protein of ER-Golgi docking complex	1063.71	1126.11	1267.77	1193.73	981.602	1234.82	1328.61		113.745	90.2045	110.553	105.291	38.6886	84.2543	67.2812
CML130C	similar to transcription initiation factor TFIIE beta subunit	290.111	335.816	412.78	466.058	383.413	339.781	276.348		8.79495	14.7976	10.2759	16.1123	18.7266	12.7685	18.4855
CML131C	ATPases of the AAA+ class	429.487	252.38	688.832	1346.86	1009.72	764.818	775.546		34.4684	1.11418	24.0167	57.4442	3.30054	7.96729	38.6023
CML133C	26S proteasome regulatory module subunit	5507.63	7305.37	9648.48	16671.2	11106.9	9298.37	8835.22		394.277	350.16	1373.98	1023.32	1041.06	490.413	681.197
CML135C	probable CCR4-NOT transcription complex, subunit 3	3509.11	2819.77	3726.4	5588.29	6569.23	5319.87	4343.03		267.516	170.157	184.67	326.736	546.928	306.146	257.891
CML136C	similar to leucine carboxyl methyltransferase	729.895	795.185	756.93	696.822	724.428	632.385	540.215		40.1586	58.6803	43.0803	52.8522	60.5214	36.1127	14.8362
CML137C	ATP-dependent RNA helicase	1552.8	1802.53	1738.37	1541.77	1468.15	1436.33	1392.54		68.8925	61.7765	49.1341	58.4218	86.1377	66.2586	62.7325
CML138C	similar to farnesyltransferase alpha subunit	284.468	309.64	290.679	312.301	308.368	240.639	209.612		11.68	18.7469	6.22314	10.6349	24.1727	22.7748	14.4902
CML139C	hypothetical protein	215.941	210.809	178.832	229.797	245.468	194.797	170.489		12.5416	11.1917	13.8558	17.7792	24.5258	11.4549	26.5582
CML140C	RNA helicase	7511.54	7695.72	6360.47	7118.53	10033.2	8931.28	7646.77		233.156	221.476	51.4788	909.925	381.739	267.366	92.9808
CML142C	similar to vacuolar protein sorting 13	16571.8	9208.42	12038.3	16791.8	27282.2	21058.5	16126.7		446.05	131.91	128.122	527.981	850.978	417.181	282.114
CML143C	hypothetical protein	1114.56	1590.91	1563.35	1486.54	981.688	1049.01	1241.72		31.2378	25.9628	10.936	10.5799	31.4454	51.9541	66.9177
CML144C	hypothetical protein, conserved	4978.08	8053.28	6407.74	7020.96	669.4	686.829	1489.29		269.076	101.462	86.5507	274.034	40.0749	13.6917	44.9189
CML145C	mannose-1-phosphate guanylyltransferase	1299.92	1246.83	1223.64	901.014	986.151	932.632	1007.69		20.3648	32.8339	25.1318	5.14557	15.0581	13.6442	15.0025
CML146C	branched-chain alpha-keto acid dihydrolipoyl acyltransferase, E2 subunit:	151.693	92.4832	111.158	179.306	375.183	238.524	169.591		8.66322	3.5542	4.68984	10.5828	11.5096	3.53511	1.69486
CML147C	hypothetical protein	1441.2	1056.92	1093.41	1672.83	1435.38	1115.72	1222.05		70.3334	71.5925	90.1127	119.692	44.0459	27.2547	81.3014
CML148C	hypothetical protein	466.256	469.929	1435.94	9067.15	14841.9	4599.16	1140.08		14.3598	9.47099	47.7516	349.706	1025.76	231.258	44.1441
CML149C	mitochondrial ribosomal protein L30 precursor	1514.39	1351.76	1144.07	1373.6	1507.28	1206.21	1278.86		12.8063	39.6218	33.0947	31.3205	49.3078	32.5268	40.8758
CML150C	probable eukaryotic translation initiation factor eIF-5B	5805.6	5873.85	5595.11	5299.05	5035.48	5567.56	5825.69		242.261	187.44	135.977	254.95	213.636	122.522	211.129
CML153C	vacuole inheritance gene 1	4969.67	3531.81	6282.09	4723.92	6086.03	13038.1	7433.08		100.475	42.8953	208.555	167.16	237.586	95.7409	154.066
CML155C	ATP-dependent Clp protease proteolytic subunit	27002.5	27803.1	25549.8	17938.5	17479.7	22099.4	23638.7		1273.71	1103.66	1187.4	974.633	1356.95	1429.11	2260.47
CML156C	similar to ATP-dependent RNA helicase	3169.64	2741.11	2249.51	2053.8	2356.02	2518.92	2690.83		48.9552	27.14	45.2649	42.2655	30.9463	46.5866	71.3414
CML157C	similar to psbB mRNA maturation factor Mbb1	2042.47	1736.28	1704.23	1914.77	2112.39	1976.41	2187.77		92.3635	36.1737	41.7266	50.7521	69.0244	56.6753	33.4789
CML160C	hypothetical protein, conserved	1410.6	1103.9	1232.39	1384.84	1371.57	1453.3	1621.44		76.8009	11.3769	59.2069	82.438	87.231	69.1224	76.1532
CML161C	hypothetical protein	2166.66	1537.26	1819.31	2674.34	2769.67	3117.46	3088.56		111.208	75.8148	167.308	153.144	114	114.539	152.713
CML162C	hypothetical protein	5368.31	4415.19	10788.4	14160.8	16496.7	14526.7	10503.4		260.552	171.363	340.218	638.558	847.915	1222.58	418.603
CML163C	hypothetical protein	5563.31	4693.72	1709.14	1690.79	2027.81	2608.1	3695.24		176.336	118.814	70.2016	38.9958	35.7511	80.6914	124.619
CML164C	DNA mismatch repair protein MutS, chloroplast precursor	1770.04	2657.3	2767.99	2563.08	2045.83	1963.08	1944.02		111.638	31.8075	14.9246	40.5854	141.175	29.2978	53.6096
CML165C	hypothetical protein	3947.66	3032.61	1885.49	2148.08	2824.5	3398.38	3769.91		153.966	232.322	149.323	128.924	109.003	135.871	301.813
CML166C	hypothetical protein, conserved	365.697	487.91	630.356	713.846	749.806	554.031	369.312		14.2308	12.116	24.3355	22.8261	52.2993	13.7324	21.9924
CML167C	GMP synthase (glutamine-hydrolysing)	2852.67	3360.33	3369.22	3275.34	2598.14	2194.27	1855.66		127.974	172.138	119.544	148.312	182.777	123.94	175.818
CML168C	branched-chain alpha-keto acid decarboxylase E1 beta subunit	85.2315	21.6918	78.4167	79.6614	186.027	167.725	153.607		2.01375	4.60098	6.4431	3.10445	9.2532	4.94651	16.2157
CML170C	similar to phosphoribosylanthranilate transferase	2390.49	1708.98	1814.82	1219.35	1886.91	2541.52	3248.65		192.004	140.333	160.189	120.166	111.644	76.6866	214.824
CML171C	hypothetical protein, conserved	2876.76	2515.51	2609.04	3013.68	5080.37	4489.62	3302.52		161.189	86.0238	66.7676	90.7991	168.035	188.968	194.102
CML172C	hypothetical protein, conserved	1178.97	1836.28	1956.01	2479.65	1431.99	1524.42	1610.64		19.2718	71.8594	93.1703	77.6025	86.424	64.2253	21.5652
CML173C	hypothetical protein, conserved	1548.2	1203.65	1077.1	1219.3	1914.34	1751.81	1653.56		36.7305	47.3637	30.599	63.8821	39.1896	46.4308	25.2118
CML175C	hypothetical protein, conserved	1405.78	1100.21	1264.16	1712.64	3827.77	3177	1697.78		65.1611	84.3726	81.5899	121.07	184.359	155.82	130.62
CML176C	hypothetical protein, conserved	6996.38	3003.3	3825.74	9103.87	20656.1	13729.2	10467.6		395.174	36.1021	105.107	221.93	1291.9	797.399	192.989
CML177C	hypothetical protein	1797.51	1784.61	1571.4	1172.27	1337.43	1288.21	1030.78		65.057	33.3782	58.4819	6.86788	69.6646	35.4942	10.1319
CML178C	probable long chain fatty acid elongation enzyme Elo1p	9364.99	11515.5	9029.39	6044.61	9659.47	8737.16	7601.84		381.744	226.253	200.916	107.971	557.657	307.89	258.646
CML179C	lipoic acid synthetase	9139.93	10847.6	10595.6	11093.8	9621.9	9275.92	10968		563.093	341.2	602.828	426.518	220.218	323.107	312.656
CML180C	similar to 3'-5' exoribonuclease CSL4	618.747	653.177	779.063	764.432	705.342	757.541	920.318		15.2965	9.39283	10.1123	17.5819	11.5171	5.69473	8.12574
CML181C	hypothetical protein	116.885	46.892	90.7819	2685.88	15454.7	3942.58	909.798		3.40274	9.79918	2.03408	125.942	1291.99	218.864	43.9637
CML182C	hypothetical protein	1111.31	1153.52	1135.08	1376.2	2077.61	1540.79	1174.94		61.0164	57.419	93.4165	103.647	118.056	145.941	85.3163
CML183C	hypothetical protein, conserved	611.222	731.161	943.942	716.706	517.7	439.893	455.331		19.4447	60.7063	15.3041	24.7895	43.1572	26.0535	37.0421
CML184C	hypothetical protein	1633.08	2435.22	4465.12	4348.09	3539.79	3210.7	2609.56		80.1241	9.31409	42.6712	181.679	112.353	73.503	74.8098
CML185C	serine protease	14095.5	13564	11741.2	9509.72	7029.96	7811.68	9084.08		347.583	556.139	243.096	213.228	260.919	57.9282	244.657
CML186C	hypothetical protein	5110.38	4345.32	3913.78	4325.51	4907.74	4772.79	5468.14		523.067	344.906	294.345	218.698	442.747	302.902	327.653
CML188C	hypothetical protein, conserved	1885.64	1861.36	1490.44	1829.43	1538.85	1426.09	1595.57		147.329	49.0227	39.3152	78.3915	9.20583	48.4823	46.6206
CML189C	hypothetical protein	414.703	709.735	661.771	1278.49	657.272	742.974	724.679		13.4978	34.4385	14.1228	33.219	40.6647	35.0794	18.4924
CML190C	cell division cycle protein cdc23	1225.22	1206.54	1595.61	2782.83	3311.22	1945.37	1088.56		62.5746	62.2446	116.623	189.901	140.007	115.877	86.9759
CML191C	hypothetical protein, conserved	599.789	672.022	748.37	1277.86	1157.12	775.171	621.377		20.9157	21.7266	28.4002	12.3712	85.5109	26.4127	13.9667
CML192C	U5 small nuclear ribonucleoprotein 200 kDa helicase	4558.3	4402.45	4529.9	3950.67	4140.74	4190.37	5442.08		61.2745	77.8992	56.0695	79.4056	64.0233	120.76	142.667
CML193C	hypothetical protein, conserved	13912.6	15686	21546.8	23361.6	26013	27408.2	15693.2		201.515	546.93	58.0628	908.001	867.591	1573.74	632.831
CML194C	phosphoribosylaminoimidazolecarboxamide formyltransferase (AICAR transformylase) / IMP cyclohydrolase (inosinicase) (IMP synthetase) (ATIC)	11724.6	11412.2	10339.1	5487.35	4935.23	6997.6	9470.73		300.105	215.88	189.132	164.116	156.177	39.2192	175.744
CML195C	hypothetical protein	2160.38	3809.6	1832.69	959.903	675.239	1254.22	1465.39		10.7495	72.0609	29.3465	17.9409	24.2812	39.7604	51.0605
CML196C	60S ribosomal protein L11	19861.5	18764.6	24019.2	14819.8	12871.5	14074.1	16948.7		689.461	868.347	176.501	301.609	364.912	1012.43	809.247
CML197C	probable long-chain fatty acid coenzyme A ligase	8108.49	8840.38	8995.32	7615.67	4527.98	5613.38	8090.4		231.766	244.465	300.169	259.931	103.028	87.9972	206.735
[truncated: 2,950 more rows]

## Sheet: Replicate 2
		Average of 3 technical replicates								Standard deviation of 3 technical replicates
Gene	Annotation	WT-LD-0 h	WT-LD-4 h	WT-LD-8 h	WT-LD-12 h	WT-LD-16 h	WT-LD-20 h	WT-LD-24 h		WT-LD-0 h	WT-LD-4 h	WT-LD-8 h	WT-LD-12 h	WT-LD-16 h	WT-LD-20 h	WT-LD-24 h
CMA004C	hypothetical protein, conserved	18652.3	13285.9	14050.6	12253.7	10964.8	12608.4	14855.6		57.8918	268.636	94.7181	209.681	100.419	178.022	269.852
CMA005C	calcium-binding mitochondrial carrier Aralar	5183.02	4467.25	4752.16	4092.1	3673.29	4414.47	5707.75		666.578	625.901	669.529	525.265	127.287	114.911	375.929
CMA007C	serine acetyltransferase (SAT)	1249.96	1129.91	801.749	1086.89	946.435	816.4	917.763		210.7	297.53	1172.56	2407.17	109.385	203.259	213.097
CMA008C	ORF1050	15.1989	26.1051	6.11538	11.3639	6.74594	5.59711	12.9463		85.5997	109.287	76.0054	31.5605	31.2302	68.4551	29.327
CMA009C	NAD-dependent sorbitol dehydrogenase	6807.87	7398.48	5927.81	5017.28	4572.14	4805.8	5397.69		32.5599	29.3679	10.6283	26.5681	49.3411	30.1571	18.181
CMA010C	hypothetical protein	1977.9	1601.44	1298.1	1265.1	1264.87	1309.57	1822.97		514.451	231.116	360.359	276.436	437.089	310.591	574.968
CMA011C	probable aminoacylase I	34.0264	50.2341	50.5615	46.5528	31.1308	31.1389	34.143		51.9904	74.9574	80.6454	126.068	62.3746	45.5476	65.3604
CMA013C	hypothetical protein, conserved	3965.27	3872.49	3032.34	2238.31	2273.81	2872.84	3706.63		28.384	22.0636	19.398	42.5367	30.602	40.6777	39.3182
CMA015C	hypothetical protein, conserved	2410.15	2656.77	1863.02	2025.6	1902.11	1703.38	1718.34		103.87	85.3928	172.583	138.397	90.1595	211.213	98.081
CMA016C	similar to transcription factor IIA large subunit	7017.92	7366.66	5418.03	6629.34	5343.69	5292.51	4973.94		81.8643	48.2788	47.3403	17.6236	28.509	21.8671	42.2217
CMA017C	probable lysophosphatidic acid acyltransferase	2574.36	4496.97	5894.31	5488.47	3222.79	3458.77	3536.99		2533.39	2811.46	1739.64	1344.15	1801.94	1454.67	1701.64
CMA019C	RNA polymerase III transcription factor IIIB	4656.79	3768.55	3480.5	3513.35	4150.5	4882.81	5587.28		14.6378	8.14967	5.57381	2.0822	7.68978	9.15008	6.38551
CMA021C	similar to DnaJ (Hsp40) homolog	9625.13	10440.4	6847.55	8513.75	8293.19	8237.94	8385.1		54.6694	59.3032	68.4257	46.8869	86.1311	76.5294	45.6629
CMA022C	hypothetical protein, conserved	1179.91	1375.17	1379.67	1084.15	799.638	898.631	1028.69		14.2107	13.3095	7.82883	5.40042	10.2284	5.23643	16.2803
CMA023C	MYB-related protein	6911.55	5560.39	3719.31	3983.13	5404.63	7831.46	9316.44		2.69278	2.09718	5.12341	1.65712	2.1706	0.978529	5.70965
CMA024C	unknown cupin family protein	38.9821	28.8178	59.587	27.9848	32.488	25.6665	27.8855		53.0928	11.828	33.6077	60.8934	77.5604	19.0913	36.3406
CMA025C	hypothetical protein	6331.45	8349.47	7511.88	6965.9	8620.53	9401.44	8366.41		10.2708	25.5867	19.0562	18.1698	10.364	15.1066	48.4495
CMA027C	hypothetical protein	4702.17	5604.2	4494.03	4059.14	4190.46	4497.42	5152.35		116.09	93.1819	123.599	167.907	95.1314	97.2674	96.4637
CMA028C	hypothetical protein	14681	12462.8	18677.5	34880.3	31612.1	27503.5	24616.1		176.296	77.6977	212.164	895.109	181.666	109.843	54.3268
CMA029C	hypothetical protein	428.29	943.353	533.047	633.252	538.093	582.225	623.61		215.082	186.941	54.7532	138.956	183.182	160.731	157.072
CMA030C	pyruvate kinase, chloroplast precursor	24884.3	31268.2	27010.9	31637.7	30660.9	29893.4	25985.5		44.865	105.213	18.4683	50.1217	69.9414	31.1127	21.0952
CMA031C	hypothetical protein	1972.85	2677.59	2193.86	2209.92	1968.56	2104.56	1870.95		26.2087	64.2327	39.4348	27.0553	35.8584	43.3707	35.1551
CMA033C	hypothetical protein, conserved	722.644	592.804	696.235	1006.72	930.02	804.085	653.523		54.9459	121.257	55.035	27.5168	83.885	79.7062	52.848
CMA034C	hypothetical protein	1162.24	1711.73	2946.07	8719.25	5080.76	2277.78	1197.79		700.022	465.685	461.089	284.876	371.05	589.144	400.39
CMA035C	probable mRNA guanylyltransferase	3478.61	2204.98	2713.54	3054.43	2843.45	2527.7	2726.26		8.14522	32.9832	15.1776	22.6008	36.0217	19.9829	8.1284
CMA036C	similar to tubulin folding cofactor B	1864.75	1116.19	1937.37	10977.1	9826.19	3924.17	1616.38		29.6778	21.632	45.789	80.493	52.3525	33.5609	29.0101
CMA037C	hypothetical protein	2491.46	2043.42	1793.32	2180.06	2404.55	1975.81	1958.9		396.278	310.086	455.499	265.133	145.846	184.028	269.147
CMA039C	hypothetical protein	6111.39	3429.27	4634.77	6022.14	7795.67	7755.22	5827.78		13.1253	4.87912	3.38481	1.25968	3.32121	1.00887	7.16212
CMA040C	citrate synthase	2321.09	1160.58	1468.75	1089.89	1641.39	1870.43	2351.85		22.9361	38.3485	31.5552	36.1963	30.4067	14.8199	32.7359
CMA041C	UDP-glucose 4-epimerase	8307.05	18813	19739.7	12284.2	7025.31	9705	10282.3		63.8705	10.6835	24.5029	14.8577	204.718	156.616	94.5131
CMA042C	acetyl-CoA acetyltransferase	225.746	186.482	202.213	86.4173	96.2682	135.3	250.096		178.452	142.299	80.576	200.237	60.0561	109.519	113.095
CMA044C	cryptochrome DASH	478.714	582.837	1030.29	1027.84	546.152	526.896	514.836		117.52	139.118	59.3066	129.138	120.034	90.1327	45.1957
CMA045C	hypothetical protein	789.953	761.746	802.554	728.08	878.423	869.856	889.017		51.3094	16.6543	100.777	15.9557	38.5456	46.0892	61.1057
CMA046C	hypothetical protein, conserved	8135.76	4505.49	2091.88	1773.77	3114.59	5947.9	8747.78		11.637	41.0744	23.2428	28.8073	9.08783	24.5815	26.6229
CMA048C	3-phosphoshikimate 1-carboxyvinyltransferase, chloroplast precursor	9200.65	14582.1	10464.9	10979.1	9443.94	7612.32	5911.61		17.7288	10.8567	9.03892	61.902	306.954	53.847	26.1841
CMA050C	hypothetical protein, conserved	1393.97	1578.75	1356.45	2204.14	6107.25	3755.49	1926.15		226.279	226.357	133.044	901.688	547.368	874.071	206.271
CMA052C	probable ornithine decarboxylase	14015.4	17623.5	15269.5	13343.6	9426.01	9203.22	11629		55.2857	66.3635	48.3292	93.0833	100.979	94.9737	72.8474
CMA053C	hypothetical protein	803.681	888.504	641.466	533.353	522.361	512.269	738.224		127.691	91.8415	85.1394	170.34	100.338	90.6527	137.378
CMA054C	hypothetical protein	351.583	295.681	269.907	202.133	247.716	273.355	355.638		388.42	97.7638	495.676	431.549	224.067	244.431	502.792
CMA056C	unknown kinase with aarF domain, fused with possible beta-lactamase	12169.3	11806.5	5807.61	3947.91	3003.71	5553.8	8042.1		89.6422	33.335	17.4005	20.3168	35.9544	53.5003	71.7124
CMA059C	probable viral mRNA translation inhibitor SKI2	1162.59	1216.93	859.023	623.197	638.408	842.949	1174.75		1.01938	0.114518	0.347972	0.0706739	1.00379	0.106683	0.132798
CMA060C	hypothetical protein	666.557	755.598	457.769	322.093	326.754	409.291	528.786		93.7504	379.477	349.307	323.72	199.294	128.388	286.707
CMA061C	heat shock protein of Hsp90 family	49524.6	45986.5	28537.4	23210.7	31835.4	37186.8	37481.6		188.202	180.556	178.637	121.778	172.481	238.709	132.989
CMA062C	DNA polymerase iota, RAD30	1388.61	1459.32	1250.84	698.704	764.039	1085.14	1332.38		218.737	347.003	181.473	163.135	207.302	180.039	102.565
CMA063C	hypothetical protein, conserved	3360.39	2653.84	2987.74	2668.16	2824.78	2440.04	2750.04		27.259	41.2241	30.1659	14.9676	40.3173	24.7619	64.1432
CMA064C	hypothetical protein, conserved	7007.84	8015.18	5385.32	3854.08	3727.3	4594.91	5714.19		552.698	250.311	428.944	326.496	460.791	369.141	403.012
CMA065C	hypothetical protein, conserved	14827	10611.4	10874.5	7129.19	9917.48	10730.5	15269.2		495.997	151.194	210.276	352.075	469.223	170.225	322.134
CMA066C	DNA repair protein SMC6	1855.19	1081.36	2356.7	5846.23	8924.58	3467.77	2103.25		51.2915	58.4038	63.3344	81.3356	33.4096	52.0411	75.3678
CMA067C	mitochondrial ribosomal protein L32, precursor	2568.07	2511.11	2430.28	2174.6	1878.98	1967.76	2120.31		315.084	196.704	176.352	183.518	159.505	189.667	66.7792
CMA068C	hydroxymethylglutaryl-CoA lyase, mitochondrial precursor	3885.5	847.013	804.908	813.837	2797.17	3173.85	3550.7		9.1116	11.7496	36.3098	26.2628	11.8364	17.5451	9.15686
CMA069C	hypothetical protein, conserved	11674.3	9374.22	13577.6	12152.3	10370	11170.6	11031.8		2.40427	6.62113	2.41735	2.48609	1.24782	1.71887	2.68705
CMA070C	hypothetical protein, conserved	10286.8	11730.1	13500.9	7042.23	8253.8	9663.66	15990		958.32	446.967	884.968	1840.5	2238.61	1537.1	1426.82
CMA072C	probable nuclear exosomal RNA helicase MTR4	8152.99	9461.49	13288.2	14948.6	18614.5	15359.7	11865.3		40.5694	2.12254	35.5165	25.5425	128.676	112.089	85.9215
CMA074C	hypothetical protein	6004.21	5336.42	4522.35	3746.62	3976.91	4787.63	5562.88		423.947	566.97	525.608	376.139	1260.68	1330.8	541.32
CMA075C	similar to RNA-binding protein QKI	8281.03	9306.65	7717.32	8796.19	5606.72	7009.9	6903.26		5.78533	4.02348	20.8451	558.738	547.059	99.1379	80.3562
CMA077C	aspartate transaminase	10684.4	8398.24	7453.91	6284.65	5979.88	6588.09	9360.73		72.1365	36.88	35.9518	199.032	466.563	188.1	38.1755
CMA078C	hypothetical protein	1500.3	1339.22	983.087	576.537	810.875	1014.89	1189.74		25.0124	47.8724	46.0311	26.3996	33.0911	40.4907	42.6329
CMA079C	similar to actin-binding protein frabin	101.414	96.0437	43.9621	34.7547	28.8528	44.122	49.4495		95.9844	90.1352	64.6065	122.463	156.993	214.46	85.6652
CMA080C	hypothetical protein	777.962	739.282	606.255	705.646	622.613	381.43	464.904		5.62521	10.5664	10.8658	15.5446	19.4656	8.42268	12.3702
CMA081C	similar to protein kinase (AKINbetagamma-2 of maize)	7415.94	4564.77	4506.47	4229.46	6012.03	7827.53	9655.92		284.336	166.648	312.832	256.236	180.995	154.396	272.526
CMA082C	40S ribosomal protein S2	280849	295817	251105	204675	172324	180594	191838		65.7257	25.6647	18.7815	43.9046	86.0235	42.7087	64.6729
CMA083C	hypothetical protein, conserved	2024.84	2766.41	1932.56	1788.07	1478.82	1473.84	1288.09		140.597	130.854	1088.92	774.421	393.306	1120.23	849.532
CMA085C	hypothetical protein	1511.01	944.051	915.69	1500.19	6753.12	5097.8	2363.47		241.202	393.782	480.592	185.643	115.327	124.679	261.146
CMA086C	hypothetical protein, conserved	996.26	1413.55	893.873	485.66	405.608	488.087	716.782		25.3158	13.0241	14.8361	21.3165	44.3822	35.7804	20.8243
CMA087C	hypothetical protein, conserved	1157.11	570.954	2198.39	6164.57	11984.9	4061.49	1575.19		392.254	529.896	402.002	325.857	548.459	451.476	473.964
CMA089C	chromosome assembly complex Condensin II, subunit G2	5946.52	3742.71	5010.93	7047.02	32698.3	20987.7	7978.73		506.406	219.892	303.864	440.408	486.477	441.14	722.083
CMA090C	NADH dehydrogenase I (Complex I) alpha subcomplex 8 (PGIV)	6882.31	5376.96	5766.81	6317.82	6246.54	5312.12	4039.83		533.976	159.642	254.946	951.933	729.846	838.628	638.743
CMA091C	hypothetical protein	1669.33	2460.93	2918.54	2634.64	2014.6	2163.4	2435.29		21.2482	18.2953	21.168	3.83408	5.64713	10.4502	23.0011
CMA093C	ATP-dependent DNA helicase RecQ	855.665	783.822	726.542	1828.11	4645.34	2231.47	1030.68		221.957	210.684	201.282	140.243	155.667	115.096	193.488
CMA095C	similar to MADS box transcription enhancer factor	4.99522	4.5853	7.95855	5.05896	4.0768	4.51546	6.38073		85.759	77.3712	9.00715	64.8181	164.343	25.6835	88.4156
CMA098C	deoxyhypusine synthase	1497.13	1676.07	2713.29	2125.01	1833.09	1834.6	1582.19		808.494	1074.74	1363.08	1031.24	759.464	895.022	2080.37
CMA099C	hypothetical protein, conserved	1018.22	949.75	1153.12	1313.4	1301.7	1155.64	929.217		167.457	117.63	53.2258	557.419	1139.13	405.316	234.069
CMA101C	probable maintenance of ploidy protein MOB1	4236.58	5192.75	6548.98	6945.5	6103.1	5789.74	4406.7		15.4861	27.1118	10.5844	148.444	637.158	295.655	173.351
CMA103C	Raf-related MAP kinase kinase kinase (MAP3K), theta-type	135.371	133.913	104.597	75.1704	85.0617	95.7504	115.815		7.22385	5.97593	6.36812	0.160824	5.08174	3.70116	4.14054
CMA105C	hypothetical protein, conserved	39087.7	24398.8	13464.8	13205.5	22292.7	25694.1	34813.3		300.423	181.752	190.952	172.333	181.833	176.69	241.182
CMA106C	similar to alpha-glucosidase	6375.73	9733.27	2320.56	1210.6	1665.94	1745.75	1669.67		171.619	229.783	118.815	235.088	257.07	94.4085	140.863
CMA107C	probable proline aminopeptidase P	2911.09	2860.43	2923.27	2993.77	2615.69	2634.36	2729.65		249.534	145.46	485.764	2171.67	1617.42	567.02	206.008
CMA109C	hypothetical protein, conserved	1346.54	2017.63	2142.31	1801.44	1109.61	1070.01	1185.4		157.807	308.778	155.017	59.2328	144.926	186.301	135.379
CMA111C	probable transitional endoplasmic reticulum ATPase	1270.83	1752.25	1908.62	2145.05	2050.08	2044.41	1823.62		85.7476	59.113	70.0648	94.1916	96.2183	75.6206	64.6361
CMA114C	40S ribosomal protein S24	60679.4	61671.6	46159	33059.6	37587.8	48810.4	48854.9		47.383	104.268	18.3757	86.8525	52.8257	51.3795	68.567
CMA115C	hypothetical protein, conserved	6487.54	4579.15	5094.69	5390.08	6581.6	7613.49	9046.09		4.52508	10.4411	29.3918	21.5503	7.25539	14.6813	18.4419
CMA116C	hypothetical protein	131.916	183.607	89.3314	73.1102	67.0838	76.1233	84.4086		60.5665	12.2256	19.508	32.1473	14.5656	20.1552	20.5982
CMA118C	hypothetical protein, conserved	125.444	153.049	136.169	100.67	88.1026	88.5746	102.608		1769.89	1188.7	1599.3	2264.44	2176.81	2877.96	2519.37
CMA119C	similar to oxidant-induced cell-cycle arrest Oca1p	91.0933	105.288	117.691	84.3154	71.4389	66.3228	84.6959		12.0903	7.24775	1.11677	6.62988	7.78838	4.33413	13.1909
CMA121C	unknown zinc finger protein	35.4773	40.9593	32.8654	27.1397	26.4607	25.5886	29.0574		33.576	16.2604	23.7701	7.10974	4.77549	36.9486	25.7836
CMA122C	40S ribosomal protein S7	124645	127171	91046	79923.6	73280.4	78048.9	74296.7		27.7653	3.79744	12.8154	135.379	553.618	148.852	89.2569
CMA124C	probable cell division protein glsA	1370.63	1638.13	1355.28	1343.86	1109.9	1154.95	1191.45		11.4121	15.585	11.7355	2.36805	21.9787	16.4431	16.3715
CMA125C	similar to Rab11-binding protein	24938.6	23777.3	28278.5	30748.9	32165.9	34070.9	33562.1		46.9476	51.4692	42.7275	20.6922	63.4761	92.8342	53.4671
CMA127C	cyclin-dependent kinase regulatory subunit	565.483	808.384	1020.73	1105.93	2661.04	1663.05	912.828		30.7434	45.4915	47.3595	173.369	27.607	30.4553	24.5477
CMA128C	hypothetical protein	4223.11	4060.94	3567.72	2918.32	2782.72	3357.68	4127.17		107.33	104.674	80.0785	19.2016	75.697	54.3272	35.2469
CMA129C	hypothetical protein	37.3511	66.2492	111.389	371.709	294.538	92.278	46.8843		1886.64	3206.14	3172.28	2380.96	1983.07	2178.7	2397.21
CMA130C	similar to MCM3 associated protein	20726	13655.4	16054.6	20756.4	25212.4	22024.1	19981.9		1908.55	9582.29	399.063	2484.45	3292.21	2294.38	2094.37
CMA132C	unknown metallopeptidase	570.124	709.361	505.396	392.044	385.183	389.716	436.554		16.2645	10.3581	13.015	10.4686	17.015	12.5944	11.8547
CMA133C	similar to syntaxin 6	2859.93	3357.55	2537.32	2210.04	2159.54	2375.92	2216.69		159.712	392.586	327.984	137.331	163.178	158.91	189.994
CMA134C	similar to phosphatidyl-N-methylethanolamine N-methyltransferase	4852.84	5445.62	6607.95	4822.98	4773.2	4960.05	5540.27		27.4585	23.6162	56.3865	16.2287	12.0881	29.8549	33.5538
CMA135C	similar to androgen-regulated short-chain dehydrogenase/reductase 1	187.425	286.766	266.325	213.313	156.369	152.738	175.083		62.7215	79.3569	132.651	131.973	143.791	89.5149	143.656
CMA136C	similar to Ran binding protein 11	8892.13	10045.9	14231.5	13448.8	12290.4	10967.9	10136.7		49.3842	85.0022	63.9545	46.8544	97.5599	83.0111	104.273
CMA138C	cell cycle switch protein	4948.51	3959.58	4384.31	5068	10946.7	19879.3	8234.41		103.383	87.8285	166.116	188.389	91.4464	76.8972	210.095
CMA140C	mitotic control protein dis3	3404.53	3886.36	3483.27	3084.65	2633.19	3077.71	3680.72		75.4958	83.6918	59.2714	88.0748	64.4377	95.1516	71.5883
CMA142C	similar to trefoil factor	3607.51	2253.47	2695.51	3014.02	5451.08	5117.86	4362.98		26.7762	14.5211	36.4281	39.0237	28.8996	18.1758	21.4004
CMB002C	probable splicing factor 3b subunit 1	8141.87	7759.33	10394.9	11993.5	10030.7	9215.12	10632.2		527.147	320.356	492.745	431.077	475.706	414.599	441.742
CMB003C	similar to GTP-binding protein	4349.23	4330.67	5478.26	6334.33	5638.12	5430.81	5597.16		210.708	223.744	180.096	79.857	102.429	125.335	140.76
CMB004C	40S ribosomal protein S18	11766.8	13986.6	7909.7	5317.72	3485.55	4671.97	5646.56		10.2773	5.14161	6.4579	2.86484	4.55254	5.09562	2.82234
CMB005C	RNA polymerase III subunit C34	195.056	298.228	292.345	210.497	139.312	129.44	164.948		52.6212	49.186	54.2015	74.5762	34.9903	33.0415	28.6119
CMB006C	similar to NADH dehydrogenase I (Complex I) alpha subcomplex assembly factor 1	1039.6	855.371	856.797	837.561	713.272	787.355	817.605		147.817	400.799	183.211	162.557	185.245	210.927	79.9603
CMB007C	similar to temperature sensing protein D123	2796.63	2087.56	2390.1	2144.25	2276.78	2632.35	2622.54		627.949	372.232	443.659	541.988	505.226	846.122	596.363
CMB008C	similar to vacuolar sorting protein DID4	1534.78	1044.11	1375.64	1486.78	2775.76	2986.14	1674.87		1265.87	7103.91	2516.76	9232.16	2270.08	1603.8	1270.89
CMB009C	asparagine synthase	1607.3	2121.17	2106	2596.15	2582.48	2130.13	1584.85		564.765	188.196	685.504	799.279	754.004	408.895	650.121
CMB010C	tryptophane--tRNA ligase, chloroplast or mitochondrial	265.211	315.73	356.192	307.731	297.523	283.258	254.956		1810.12	161.061	407.011	2986.95	298.266	1182.48	235.086
CMB012C	similar to spindle pole body associated protein	295.641	55.0779	37.4691	229.894	4388.3	3759.42	1351.17		243.817	295.031	118.703	56.111	551.693	507.031	532.56
CMB013C	topoisomerase II	694.237	97.4635	50.1444	347.479	8034.52	7175.83	2690.81		54.6227	34.5181	14.8004	25.9203	61.1449	81.7669	93.3359
CMB014C	similar to ubiquitin-conjugating enzyme E2	243.526	306.511	234.767	359.146	309.156	152.483	149.089		57.8442	23.2972	166.174	91.9434	96.6172	157.684	136.481
CMB015C	probable ubiquitin-conjugating enzyme E2	6567.47	4972.8	8460.2	18422.8	26316.4	10469.7	6632.06		78.9866	35.1275	23.4465	89.5421	73.0611	105.84	53.0344
CMB016C	hypothetical protein	6174.4	4198.99	5513.98	4403.86	5509.72	5608.52	7015.09		402.228	171.408	223.727	384.489	300.164	180.759	381.605
CMB018C	60S ribosomal protein L18	37468.4	39146.8	33425.7	26457.7	20608.8	26061.1	28695.4		23.0091	27.4898	52.6837	30.418	7.53615	9.12075	25.3272
CMB019C	similar to U3 snoRNP component Mpp10	7210.24	7245.93	8295.87	9101.07	10327.9	10453.8	10606.5		645.58	490.482	364.431	520.712	311.496	308.075	368.794
CMB021C	chroloplast chaperonin CPN60, precursor	33862.3	46516.3	32515.1	21745	14621.7	17040.7	14999.5		592.686	503.267	806.437	972.571	539.816	660.534	611.484
CMB023C	hypothetical protein	10566.9	28879	57168.2	63153.3	24362.1	21921.7	23498.9		59.4295	87.5436	159.267	288.283	104.456	127.809	59.2971
CMB025C	protoporphyrinogen IX oxidase (PPO)	2914.52	3274.15	3338.76	2374.05	2058.76	2243.73	2633.55		5203.1	895.685	2855.38	6342.6	3392.74	3054.34	3268.45
CMB026C	hypothetical protein, conserved	777.338	752.83	712.59	749.95	827.232	745.685	725.555		57.5275	25.417	15.009	21.791	38.2183	39.2097	60.1536
CMB027C	similar to oxidation resistance protein Oxr1	11555.8	7346.46	9929.79	9582.38	10179.6	10080.8	12766.9		53.9286	38.3726	6.82732	32.6901	63.101	5.81088	12.4525
CMB028C	unknown bromodomain-containing protein	1038.17	1279.47	1480.68	1450.92	1390.63	1100.56	1165.94		3.86644	6.3999	4.71613	4.29125	1.06435	1.67727	2.36958
CMB029C	similar to GATA transcription factor areB gamma	1639.57	1530.16	1488.99	1064.62	972.697	1329.17	1821.48		6.58575	7.8326	10.7585	5.78059	3.6327	5.36703	5.07104
CMB030C	unknown WD repeat protein	7047.64	4915.79	5650.54	5855.36	7188.43	8136.78	9574.84		276.397	332.02	394.152	199.086	188.025	302.554	262.89
CMB031C	UDP-glucose 6-dehydrogenase	1926.69	1899.36	1686.69	1682.66	1770.08	1713.13	1764.66		361.163	371.576	489.94	14.2139	936.116	556.383	251.642
CMB032C	chloroplast ribosomal protein S21 precursor	50751	50366.6	41694.1	29499	21085.1	24829.8	31414.3		85.8085	60.7993	89.5418	182.958	111.366	84.2002	98.9963
CMB034C	hypothetical protein, conserved	279.291	242.454	214.032	164.146	201.102	220.697	281.481		6.04915	9.44034	8.8942	3.99311	5.10169	3.15478	1.62484
CMB035C	probable double-strand break repair protein MRE11	1390.67	1526.91	1252.49	2090.08	1628.44	933.973	754.218		19.5721	11.8181	28.5095	28.0805	21.5001	48.8913	36.8489
CMB036C	similar to DnaJ family molecular chaperone	132.397	229.126	224.639	139.181	108.453	129.124	173.309		655.706	517.854	743.983	752.639	1625.19	911.372	710.937
CMB037C	hypothetical protein	34.7891	37.3381	41.5887	36.9116	31.6282	30.3199	37.0568		157.327	41.0506	132.051	63.4593	64.0041	130.73	111.777
CMB038C	hypothetical protein	1244.92	960.597	1208.3	1514.56	1624.21	1400.36	1295.27		69.9076	108.563	55.7605	37.2737	85.2586	78.2575	101.021
CMB039C	hypothetical protein, conserved	832.118	858.569	706.262	477.666	389.33	415.72	656.716		139.082	121.102	84.4133	68.6681	82.0743	81.2908	115.096
CMB040C	small GTP-binding protein of Sar1/Arf family	1281.82	1216.27	1340.16	1304.88	1127.3	1050.33	974.698		226.383	164.162	175.707	181.737	95.2887	113.618	195.099
CMB042C	hypothetical protein, conserved	15101.8	13432.4	19051.7	26099	26169.2	19054.4	16977.5		29.2017	27.0514	27.2154	14.5744	11.7498	8.04818	10.9372
CMB043C	activity of bc1 complex ABC1	6468.06	3845.47	2406.8	2930.02	4017.6	5158.99	5208.99		24.182	23.4433	23.3566	22.091	22.5936	18.295	25.493
CMB046C	similar to JEMMA protein	3243.84	3921.91	3775.43	3413.72	3537.2	3500.58	4244.41		78.16	56.7372	65.5633	106.232	95.9599	85.6973	67.702
CMB047C	hypothetical protein	588.993	712.595	811.95	580.73	561.481	655.277	737.103		9.1662	7.19861	6.13433	7.82577	7.54003	13.5349	4.66491
CMB048C	60S acidic ribosomal protein PO	3276.42	3787.03	2576.26	2417.49	2089.54	1951.66	1962.7		18.354	17.354	53.1807	44.2283	14.5297	19.0455	16.3977
CMB050C	hypothetical protein	13873.5	11050.9	10598	6338.5	6381.46	11702.6	12806.8		13.7341	24.7491	19.3999	27.7334	13.8913	8.3503	16.5941
CMB051C	mitochondrial translation elongation factor Ts (EF-Ts)	643.944	765.49	809.133	689.284	783.265	681.32	504.4		617.346	220.951	296.439	296.434	392.226	265.241	428.257
CMB052C	DNA polymerase delta, subunit B	433.526	615.121	1183.08	2690.33	2856	1323.07	602.283		48.0306	29.6493	40.7333	29.6315	23.2978	26.8089	31.3973
CMB053C	probable xylulose kinase	5184.11	7372.19	6029.16	4653.16	2861.14	3191.06	5019.06		85.9019	130.45	97.5957	82.9481	21.3289	142.456	74.8806
CMB054C	hypothetical protein	99.4952	70.8654	27.8197	13.1255	18.5014	29.3479	42.6206		232.127	80.9675	195.656	236.133	112.038	281.969	177.684
CMB055C	similar to uroporphyrin-III C-methyltransferase	1644.44	1437.73	1572.57	1606.91	1454.67	1526.09	1602.02		176.625	230.398	184.081	80.8776	115.077	124.282	137.582
CMB057C	hypothetical protein	2000.93	1709.17	1202.63	2088.17	6097.84	4699.85	2600.72		2473.21	1535.02	2328.78	1628.1	1471.98	2472.77	2390.61
CMB059C	aluminum resistance protein	4490.26	4939.98	3849.47	2785.01	1961.56	2101.62	2756.29		3073.3	2630.79	1266.88	2063.56	1241.46	1369.32	2175.23
CMB060C	hypothetical protein	11848.6	10883.9	10716.7	9648.64	7879.37	9164.49	9995.6		93.9309	196.002	70.3928	201.497	93.0196	97.6708	45.8249
CMB061C	hypothetical protein	2177.71	1406.8	2236.46	817.385	1018.39	1625.33	3173.51		2.70676	9.94268	7.23218	8.40551	13.8166	18.279	15.059
CMB062C	isopentenyl-diphosphate delta isomerase	973.902	1119.43	976.041	886.43	690.799	652.197	751.328		6.10828	2.01565	3.73551	9.50274	7.9585	10.2712	6.13143
CMB064C	probable spindle checkpoint protein kinase MPS1	909.954	894.171	357.152	2794.59	13319.3	7566.84	2522.51		69.8431	55.107	59.3396	181.267	73.2837	56.1804	97.1336
CMB065C	similar to ATP binding protein	6340.69	7338.8	5767.55	28823.8	48813.7	21381.4	11555.2		81.2937	118.141	226.248	81.0628	169.468	236.4	276.886
CMB066C	hypothetical protein	479.502	825.79	653.029	850.994	928.463	868.094	795.269		6.93437	17.5337	13.2833	18.0516	13.0631	10.6599	7.37425
CMB069C	hypothetical protein, conserved	1826.84	1515.92	1380.07	2013.23	2142.08	1753.94	1654.35		1532.76	946.493	1220.45	845.826	503.929	936.887	902.047
CMB070C	ubiquitin protein ligase E3A	10049.5	13087	17509.6	12788.1	10897.4	12857.8	14239.9		901.808	832.153	1067.58	1022.77	875.258	1071.45	1013
CMB071C	bromodomain protein 103	3412.76	3485.01	5140.23	7812.98	6057.17	4176.04	3768.1		163.993	330.444	149.537	3352.55	350.306	289.863	218.205
CMB072C	similar to cell polarity protein tea1p	4.15933	3.52256	3.66265	3.50854	4.27878	3.48733	3.59276		516.439	278.254	701.305	632.324	215.933	719.721	891.44
CMB073C	similar to ribosome assembly protein RRB1	7267.16	7675.48	8907.01	8558.65	7285.85	6720.44	7057.28		66.319	74.6378	74.3641	86.1398	83.9131	90.3114	47.0942
CMB074C	hypothetical protein, conserved	3873.9	3937.05	4325.06	3298.93	3418.77	4358.27	5047.34		4.06685	12.4401	3.74673	2.979	6.56646	5.1756	5.80023
CMB075C	unknown transporter	1879.36	1940.88	1797.15	1677.69	2280.25	1997.83	1876.42		112.247	116.904	121.989	116.123	81.7648	101.737	135.06
CMB076C	similar to histidyl-tRNA synthetase	8014.94	4841.76	4750.53	4225.73	6126.12	5166.45	4479.78		43.0129	66.8799	41.4859	19.2886	20.6175	25.6606	25.526
CMB077C	similar to mitochondrial inner membrane protease IMP1	29885.4	18359.8	17764.2	17579.6	32230.6	24265	25822.4		214.829	537.78	344.661	714.038	1219.2	1149.92	1871.4
CMB078C	similar to suppressor of lin12 SEL1	5460.67	4356.74	6788.7	7451.64	8566.97	6371.04	5813.01		2.79647	4.50582	2.68587	4.24687	2.91267	2.63288	5.0877
CMB079C	MYB-related protein	258.744	348.733	562.61	471.783	380.775	360.855	277.314		930.76	733.632	549.851	1189.03	1462.72	812.767	1115.22
CMB080C	hypothetical protein	6.53831	11.6107	6.13374	5.23318	4.41075	5.91764	5.42324		168.648	107.054	168.335	382.724	226.914	192.334	185.553
CMB081C	hypothetical protein, conserved	23401.8	25509.5	34438.5	40092.4	43026.1	42805.5	33892.5		233.993	16.3024	348.975	674.039	1784.8	1321.38	515.11
CMB082C	similar to JEMMA protein	2476.92	3001.13	2772.03	2474.08	2516.57	2483.55	3044.52		13.4926	16.2181	12.4621	11.1837	8.91093	6.88989	4.17154
CMB083C	chaperonin containing TCP1, subunit 3 (gamma)	20012	21893.4	20630.9	18539.4	18647.6	17641.8	16085.4		6.56539	9.61284	8.75763	4.56036	4.53712	3.7271	5.88876
CMB085C	hypothetical protein	536.932	407.906	1071.71	27682	33414.4	7053.33	1738.8		12.782	8.80433	13.1813	4.96568	2.92519	7.73934	9.13438
CMB086C	hypothetical protein	1011.02	713.832	1239.32	5734.69	11999.3	5666.84	1956.15		230.914	198.227	492.357	303.521	103.53	225.7	433.514
CMB087C	hypothetical protein, conserved	688.858	749.724	682.462	564.086	617.144	514.625	506.833		420.871	86.8098	166.154	170.712	739.204	763.791	377.718
CMB088C	probable nucleotide binding protein Maf	3356.63	2980.19	2902.51	3128	3508.51	2714.44	2586.68		309.883	158.491	143.91	78.667	216.511	158.376	154.714
CMB089C	probable vacuolar pH control protein CLN3	492.482	293.116	830.38	760.325	1030.24	914.083	988.038		636.181	345.441	500.157	303.63	472.527	290.987	433.856
CMB091C	similar to eukaryotic translation elongation factor 1 alpha (eEF-1a)	3651.41	3447.09	3490.65	3895.11	3470.6	3154.05	3126.75		161.155	138.387	206.114	146.344	99.9703	111.787	292.702
CMB092C	flavin-dependent tRNA:m5U methyltransferase trmFO	1526.19	1909.22	2204.67	2029.89	1638.34	1686.77	2061.06		61.9715	72.2529	50.8593	65.8893	91.8487	49.1429	55.3958
CMB093C	magnesium chelatase subunit H	4059.16	2597.75	25989.7	17223.7	14783.2	23179.9	21851.9		97.3625	148.408	115.704	132.375	116.171	102.398	77.3637
CMB094C	hypothetical protein, conserved	5102.64	9383.15	7605	3516.56	1815.02	2196.43	2979.34		155.974	125.037	88.2113	53.5834	81.4573	109.704	149.771
CMB095C	similar to alpha-glucosidase	2352.77	2751.8	2306.84	2120.52	1730.13	1981.43	2351.01		22.4369	28.1476	45.3094	30.6238	27.6457	41.2502	37.3678
CMB097C	hypothetical protein	4910.09	5082.28	4767.65	4997.16	4437.21	4217.79	4383.6		47.1308	52.0188	27.437	17.7443	43.8642	10.4294	42.6269
CMB098C	hypothetical protein, conserved	10398	6103.23	6708.97	5585.72	8406.26	9075.92	10311.9		259.24	228.755	289.629	340.849	363.125	363.872	302.213
CMB099C	hypothetical protein, conserved	16441.7	11816.2	16074.7	21347.3	26657.6	20283.7	19408.3		78.7563	60.1297	65.313	75.805	102.81	103.465	39.3219
CMB101C	hypothetical protein, conserved	339.331	369.094	265.508	165.447	154.175	180.789	249.77		61.972	58.3565	42.8123	23.9812	75.4102	95.3686	63.5837
CMB102C	hypothetical protein	4913.72	5447.89	4221.45	3537.76	3659.93	4472.22	5321.08		353.829	201.138	261.777	239.553	259.104	262.624	337.009
CMB105C	hypothetical protein, conserved	2822.11	1794.5	1588.29	1614.91	3195.52	2502.56	2212.61		39.1556	34.3311	25.9513	19.3339	44.537	55.5381	28.6325
CMB106C	hypothetical protein, conserved	11347.5	14153.1	19488.4	12063.5	9078.02	10960.5	15972.7		320.506	173.438	193.291	171.275	130.832	270.139	273.944
CMB107C	hypothetical protein, conserved	4896.63	6115.22	4644.38	26639.2	46966.1	18521.6	9386.38		1.90707	1.35722	2.11404	2.47705	0.574348	1.32646	1.078
CMB108C	spindle checkpoint protein kinase MPS1	810.844	505.499	239.06	2883.3	14929.9	8260.22	2795.95		53.3789	15.1141	18.3202	41.0341	50.7046	70.7222	24.1906
CMB109C	similar to polyphosphoinositide binding protein Ssh2	63.8171	204.514	200.609	92.0992	51.8153	59.8036	66.2739		575.629	737.769	791.469	1024.01	1564.69	1112.81	620.592
CMB112C	similar to nucleoporin	3266.23	2922.65	2319.28	2489.6	2341.33	2169.99	2500.74		57.9701	98.7727	72.1116	100.814	71.9549	138.408	54.6115
CMB113C	hypothetical protein	8029.96	8017.63	7667.11	8626.1	8932.11	7087.64	6693.12		124.486	78.7013	149.335	444.086	208.251	164.959	96.3772
CMB114C	hypothetical protein	3178.04	2957.94	7197.14	23655.4	19231.4	6581.43	3104.64		16.1539	7.01385	11.7121	4.12737	5.98833	3.74255	18.4987
CMB115C	hypothetical protein	7618.75	11228.5	15362.1	9119.55	6356.26	8668.47	12306.4		162.755	69.7707	100.428	153.58	129.212	98.8521	164.901
CMB116C	probable nuclear movement protein NudC	2402.2	2977.19	3314.96	3282.63	2564.29	2870.1	2577.84		164.437	95.4909	184.16	171.176	361.108	262.374	239.362
CMB118C	ATP citrate lyase	2792.21	3442	3061.07	3438.1	2994.4	2716.75	2648.33		33.9192	45.7306	87.5242	133.368	91.2935	36.3731	21.1313
CMB119C	similar to cell division control protein 48, AAA family (cdc48-1)	154.43	237.193	239.479	254.17	176.294	186.116	179.021		167.911	272.839	236.245	205.186	116.233	168.724	227.149
CMB120C	similar to rotamase/parvulin-type peptidyl-prolyl cis-trans isomerase	1550.24	1967.36	1624.23	1875.28	1569.02	1412	1537.19		68.4268	11.853	87.7884	253.568	147.418	120.534	62.6724
CMB121C	hypothetical protein, conserved	23085.1	18528.5	18084.6	19875	31613.1	34266.4	31388		5.30594	4.11968	12.6491	7.38635	2.86003	6.84728	4.93638
CMB122C	hypothetical protein	395.816	333.475	291.824	252.127	254.651	316.939	389.372		35.3527	27.8396	39.0804	14.6233	5.39947	21.2659	13.3365
CMB123C	similar to tRNA (1-methyladenosine) methyltransferase subunit GCD14	681.538	555.179	527.641	362.095	445.367	586.907	678.44		21.6219	3.3421	6.83007	9.85379	7.33258	5.47483	12.0052
CMB124C	hypothetical protein	350.015	110.254	134.404	1113.26	6618.78	3521.63	1177.46		114.382	33.8923	174.395	529.146	192.536	76.3348	79.7434
CMB126C	dehydrodolichyl diphosphate synthase	742.298	898.258	703.372	526.42	438.635	526.833	631.441		19.7626	11.9126	20.6629	81.0592	115.866	78.777	21.2319
CMB127C	amino-acid N-acetyltransferase	1160.75	1299.67	1687.29	1416.11	1516.14	1584.9	1634.75		218.392	126.198	100.468	108.368	66.4359	122.143	105.065
CMB128C	ATP citrate lyase	1560.13	2743.38	2130.63	1862.45	1624.61	1547.14	1563.65		12.5012	13.3024	11.5563	12.7286	8.29429	3.07754	2.60424
CMB130C	snRNP core Sm-like protein SmX5	2387.07	1923.37	1466.5	1047.19	916.37	1226.04	1697.77		49.583	54.2496	69.104	12.9282	59.232	86.7044	69.5797
CMB135C	hypothetical protein, conserved	54199.4	51336.8	68342.5	54180.1	45963.3	62756.6	77086.6		164.748	116.579	101.221	119.83	129.7	161.657	104.808
CMB136C	hypothetical protein	605.273	335.175	339.649	197.378	274.875	452.642	568.49		690.379	676.344	1126.79	1078.93	1478.24	988.655	657.283
CMB139C	similar to signal peptidase	7350.83	7130.29	6119.96	3575.14	3743.35	4538.28	6992.07		202.83	153.338	276.058	167.001	206.305	277.256	376.619
CMB140C	hypothetical protein	1112.23	1745.35	1306.9	696.654	535.975	711.681	1074.75		736.82	330.328	2164.86	12316.5	4038.46	2475.11	1123.12
CMB141C	similar to peroxisomal biogenesis factor 3	5621.1	4737.04	4193.99	4767.73	5093.14	5108.81	5806.94		166.855	82.4779	91.5922	127.938	352.739	477.646	127.773
CMB142C	similar to S2P metalloprotease	2206.05	1957.59	1452.98	1324.25	1520.94	1655.24	2055.95		60.5358	71.6077	215.379	392.97	345.688	235.151	56.7224
CMB143C	probable molybdenum cofactor biosynthesis protein Cnx1	2307.83	2764.34	2909.56	2496.2	2248.61	2430.46	2558.08		94.7077	54.0396	48.7117	47.9128	22.2085	38.4596	53.0022
CMB144C	similar to suppressor of Ty 6 Spt6	1401.44	1521.09	1261.38	1313.11	1266.51	1281.68	1444.93		30.6562	43.0746	78.8365	142.371	56.7948	53.7385	73.7543
CMB145C	hypothetical protein, conserved	608.949	654.282	812.501	816.95	742.251	628.734	578.72		323.045	301.427	559.81	387.105	361.337	484.565	346.394
CMB146C	conserved GTP-binding protein of unknown function (Nucleolar GTP-binding protein)	10015.2	11190.5	8994.43	7799.4	9556.27	10138.9	9983.54		5.40873	17.0839	58.8781	64.9783	122.778	68.7444	8.44677
CMB148C	probable mitochondrial intermembrane space complex subunit Tim13	2903.96	3364.03	1976.35	1294.56	1181.94	1701.85	1871.42		210.261	79.2439	184.031	202.624	66.7719	28.6278	141.2
CMB149C	hypothetical protein	78.3217	79.6155	59.5321	28.9083	28.5777	33.9178	37.377		414.423	105.8	108.954	162.811	400.643	67.0391	532.603
CMB151C	adenylylsulfate kinase	506.987	612.596	553.322	590.414	497.362	453.059	382.477		3168.07	1941.47	1515.06	4341.38	5624.02	2899.91	2746.75
CMB153C	hypothetical protein	7574.7	9651.3	6985.67	7439.25	6711.33	7258.01	6700.04		225.319	191.326	183.936	174.457	84.1858	195.327	127.61
CMB154C	unknown alpha/beta hydrolase	23371.6	17976.4	18222.6	14537.9	13206.3	19635	21657.8		659.146	691.814	709.953	1561.37	134.425	917.476	576.167
CMB155C	similar to uncharacterized hematopoietic stem/progenitor cell protein	146140	121690	144451	141342	106079	107839	110133		325.56	329.557	195.085	199.612	539.489	681.577	604.034
CMB156C	probable phosphoinositide phosphatase SAC1	6989.61	6914.28	9868.88	12575.7	11675	10367.7	9372.25		1980.55	1263.02	2557.84	3314.35	4100.69	2938.15	3987.07
CMB157C	S-adenosyl-L-homocysteine hydrolase	47650.1	61976.3	48427.2	53086.2	43609.7	44197.3	37831.4		380.155	432.267	253.563	254.313	353.122	343.731	260.27
CMB158C	similar to trehalose synthase	16789.4	12333.2	7137.53	9513.83	14062.9	14654.8	13653.3		103.681	103.059	102.861	116.672	52.4114	77.1266	62.0009
CMB159C	MYB-related protein	1023.71	594.866	533.688	309.388	585.478	1041.73	1415.5		1.6654	8.96257	8.84804	2.18084	4.36259	2.3035	2.65545
CMC002C	similar to hedgehog protein	1126.95	836.367	3665.78	1678.02	2495.59	4491.27	3451.46		3.59136	5.19473	1.66737	1.73402	1.83198	2.90906	4.10003
CMC005C	similar to trefoil factor	3616.98	2310.3	2749.96	3026.64	5492.51	5149.89	4444.03		53.1619	17.5954	90.5762	78.7282	67.2347	20.6169	50.6104
CMC008C	NADH dehydrogenase I (Complex I) alpha subcomplex 7 (B14.5a)	15675.2	14815.5	12788	10090.9	9200.82	12165.6	15455.6		1165.35	933.596	967.244	889.159	829.894	633.818	819.501
CMC009C	similar to 3-hydroxyisobutyryl-Coenzyme A hydrolase	986.703	1116.37	1000.17	525.202	355.179	577.259	922.842		34.6054	61.1428	55.1002	45.5947	56.729	41.4492	70.5623
CMC010C	similar to U3 snoRNP component Imp3p	11712.1	10184.1	5552.9	7155.12	5041.21	5743.65	5124.74		25.2932	21.9264	22.2954	15.2943	14.1307	12.8401	24.5867
CMC011C	ATP-binding cassette, sub-family D (ALD), member 3	19983	19132.3	24460.4	20629.9	23006.8	27159.9	26449.7		2633.1	2646.1	1440.01	2427.77	4422.41	2579.97	2334.53
CMC013C	probable 26S proteasome, non-ATPase regulatory subunit	2116.97	2291.21	4258.52	7393.04	3658.56	2376.84	1901.34		1385.42	1371.78	1714.29	2336	1498.61	1234.52	1163.97
CMC015C	similar to biotin carboxyl carrier protein of acetyl-CoA carboxylase	65363.7	71415.4	71931.1	66579.9	57114.5	51636.4	58979.9		22.9474	17.2578	22.8059	30.9072	70.9786	5.52954	71.3307
CMC016C	similar to programmed cell death 2	1892.12	1801.96	766.593	890.604	980.405	1137.95	1625.34		89.1306	97.0686	136.851	127.958	53.996	68.8968	109.46
CMC017C	similar to avirulence induced gene (AIG) 2	1221.42	1144.59	861.756	804.466	934.271	1077.97	1189.92		14.967	11.084	15.0373	4.90277	9.11325	11.9681	10.9305
CMC018C	similar to vesicle-associated membrane protein 7	10.7534	17.9739	16.3368	10.0794	10.6004	10.0018	10.1506		100.194	27.7431	46.8536	89.2531	211.396	171.142	124.674
CMC019C	vesicle transport protein Rop	13.6565	18.3032	17.6714	10.7241	9.69706	11.6064	10.6345		6.04571	9.42209	5.58829	5.3724	8.54469	9.01599	5.44219
CMC020C	probable cytosolic IMP-GMP specific 5'-nucleotidase	4101.17	5620.44	7033.68	4747.75	4760.63	5179.76	7001.43		11.654	6.64959	11.8152	19.3748	68.4436	52.1059	32.5755
CMC021C	pyruvate kinase	12872.2	11871.2	12204.8	28019.9	20642.9	14624	10496.1		31.3777	11.5919	10.4988	21.6832	7.28174	7.7561	25.1488
CMC022C	probable endoplasmic reticulum oxidoreductin 1-Lbeta (ERO1-L)	4569.27	4949.44	6508.6	7896.88	7820.66	7136.58	5354.94		39.6023	62.877	63.2475	25.509	17.3729	27.0381	33.7732
CMC024C	ribosomal large subunit pseudouridine synthase D	132.56	165.147	132.664	93.8172	92.7687	99.1719	114.387		33.7024	8.32113	22.1954	24.2482	16.1492	24.4208	27.6437
CMC025C	succinyl-diaminopimelate desuccinylase	564.247	560.102	472.819	441.282	451.62	373.744	487.294		38.5292	18.202	23.1593	38.2499	31.8463	68.9956	42.5984
CMC027C	dihydroorotate oxidase	9139.58	10421.9	9893.68	10773.9	17525.2	12842.9	9654.07		153.235	377.782	36.7519	349.238	141.975	45.2332	108.917
CMC028C	similar to F-box only protein 9	3291.99	2620	3511.58	2980.43	3115.63	3495.96	3752.84		9.14922	12.8457	0.74699	2.69554	17.4439	10.8941	10.6869
CMC029C	hypothetical protein	2364.94	2055.82	1859.54	1226.79	1433.19	2113.75	2860.48		364.234	483.761	320.926	247.358	236.378	306.383	165.777
CMC030C	hypothetical protein, conserved	1784.59	1828.19	1457.12	1176.52	1094.09	1120.59	1420.28		60.1337	26.4594	22.8062	127.749	61.1834	56.0766	82.5974
CMC031C	hypothetical protein	4883.81	5081.99	3942.69	2961.84	2249.19	2647.04	2954.9		15.6102	4.8951	1.38465	3.13566	20.351	21.401	4.65092
CMC032C	hypothetical protein, conserved	597.89	699.839	521.151	332.016	289.854	343.552	510.342		257.313	268.393	483.633	395.204	214.838	119.839	216.82
CMC033C	hypothetical protein	354.074	379.142	305.868	242.657	259.599	367.248	312.844		31.2878	19.2676	13.1502	27.8966	25.0591	28.9988	44.4273
CMC034C	probable tyrosine aminotransferase	1439.42	1307.47	1601.37	1920.79	1921.04	1671.07	1555.4		72.8171	61.3101	98.6583	85.4345	62.4562	75.0837	87.2283
CMC035C	hypothetical protein	122.522	125.383	116.201	100.433	68.3086	69.1262	84.2617		632.921	577.822	539.06	1005.13	1572.48	1448.29	1108.29
CMC036C	similar to ATP-dependent RNA helicase	336.078	426.674	522.861	928.413	407.099	327.196	267.852		132.28	178.294	104.263	15.3669	35.0934	97.9743	178.017
CMC037C	glycine--tRNA ligase, class II	560.516	771.985	650.197	808.7	558.262	462.097	315.349		236.969	175.195	189.819	215.985	189.06	165.171	214.581
CMC039C	probable 1-cys peroxiredoxin	8646.85	4344.18	4896.8	4564.79	5900.22	5514.14	5864.87		43.1295	19.2294	15.6885	18.1166	57.8051	16.3209	69.5731
CMC040C	hypothetical protein, conserved	4412.36	5243.17	3585	2249.06	1802.09	2622.71	3752.53		87.6638	28.2352	109.083	590.614	765.974	235.85	613.877
CMC041C	hypothetical protein	13612	16509.9	16203	19218.1	9526.99	10666.6	12482.9		46.629	64.9007	51.5323	96.2972	19.7583	83.6623	124.893
CMC043C	glutathione reductase	5287.62	8910.27	5540	4665.92	2644.99	3439.07	3123.16		48.5536	22.3996	35.2035	78.9637	49.2356	62.0283	79.513
CMC044C	60S ribosomal protein L44	51720.8	40241.8	39836.5	28620.7	24981.3	33732.5	41159.7		907.45	751.103	540.179	1240.47	1907.5	1165.56	678.513
CMC045C	60S ribosomal protein L40, ubiquitin fusion protein	61306.3	71277.4	61050.6	51247.6	39116.9	48966.9	53083.4		9.23072	16.549	9.91748	14.2191	1.14003	5.18512	3.62775
CMC046C	hypothetical protein	4111.38	4243.29	3111.45	4472.35	2825.23	2338.13	2070.62		50.2896	87.5997	34.2256	41.4207	30.022	40.9121	49.1752
CMC047C	hypothetical protein, conserved	103.679	149.192	107.073	81.1404	291.08	465.915	186.683		279.52	75.6133	96.0699	198.291	104.594	156.018	229.084
CMC048C	hypothetical protein	79.0639	14.1394	9.13291	269.418	478.28	451.811	172.889		309.751	111.998	156.184	197.636	87.8816	49.9642	268.331
CMC049C	similar to dTDP-4-dehydrorhamnose reductase	2671.08	2300.82	2373.41	2695.71	2820.65	2336.98	1798.78		129.168	240.575	67.466	154.164	98.5697	108.234	270.437
CMC051C	similar to programmed cell death 6 interacting protein	1733.35	1983.11	3739.39	2541.28	2909.18	3758.51	3300.85		2.26931	4.74523	4.22082	1.33282	2.97043	1.83998	1.3758
CMC052C	hypothetical protein	251.349	302.634	229.025	185.458	150.427	158.199	156.927		21.9768	59.8118	19.5519	32.4388	33.3342	26.1159	29.6191
CMC053C	60S ribosomal protein L35	32110.6	29050.8	25340.9	16862.1	15116.6	21248.2	25911.6		277.156	153.82	261.906	304.393	195.922	77.0931	251.992
CMC054C	glycine--tRNA ligase	20564.9	23275.6	18974.9	15436.7	12060.7	15638.4	18130.1		52.5934	32.2027	34.8817	30.0603	55.7671	45.7478	34.961
CMC055C	probable lathosterol oxidase	6540	15810.6	24243.3	21788.8	10565.8	10998.2	9996.24		223.272	110.084	257.375	293.526	186.689	269.3	186.522
CMC057C	hypothetical protein, conserved	34336.7	23477.2	23078.7	17726.5	18076.7	27842.5	31947.2		171.936	139.51	270.817	351.711	360.835	424.388	617.182
CMC059C	GTP-binding protein of engA family	934.388	1213.51	1365.97	1424.03	1286.77	1281.32	1113.36		465.749	390.342	126.806	207.005	363.144	306.432	185.852
CMC060C	hypothetical protein, conserved	61.77	109.278	97.5516	55.7607	34.8487	34.6256	55.7668		713.29	657.937	715.961	541.559	352.214	318.028	295.193
CMC062C	similar to Tat-interacting protein TIP30	2175.5	2170	1878.89	1507.81	1217.47	1319.27	1585.9		8.58474	6.45895	3.06759	9.33557	6.09162	11.0096	9.98353
CMC063C	probable ribosome biogenesis protein NEP1	712.283	1052.32	613.736	332.218	271.063	347.432	544.694		22.5232	7.97729	54.2039	206.941	797.267	38.0262	7.40647
CMC064C	eukaryotic translation initiation factor eIF-3 subunit I	49249.4	47332.7	44202	51247.2	52816.3	50361.6	45403.5		106.571	73.7296	98.9718	128.04	89.2063	57.3277	77.0822
CMC065C	hypothetical protein	26.2317	53.5234	22.4295	24.5981	18.2881	24.8172	28.0209		408.101	498.181	650.71	877.36	681.512	495.019	439.677
CMC066C	signal recognition particle SRP54 homolog ffh	34020	36623.1	49241.4	42168.4	29842.6	32072.7	34730.7		161.384	95.0665	159.476	82.8648	46.26	114.729	76.6225
CMC067C	hypothetical protein, conserved	2951.89	2216.24	4261.04	5119.38	4643.13	4095.31	3169.49		186.52	261.548	264.981	289.462	98.4268	121.189	197.793
CMC068C	hypothetical protein	2797.69	240.548	6338.78	19221.3	38857.4	17889.1	5321.75		544.42	280.48	395.966	560.688	364.951	200.608	319.892
CMC069C	hypothetical protein	491.794	411.425	453.278	439.452	451.478	361.151	317.239		64.9675	86.4935	74.3878	96.1106	30.9999	47.6654	58.6467
CMC070C	similar to ubiquitin-specific processing protease Ubp2p	166.953	188.334	164.56	121.02	107.677	111.415	135.224		44.1315	41.689	4.16187	26.1117	48.4588	57.2834	3.19693
CMC071C	N-myristoyltransferase	123.162	128.009	125.516	82.9777	81.1188	73.5187	99.7174		383.802	250.36	166.717	172.161	246.547	176.749	242.935
CMC072C	similar to Transmembrane protein Tmp21 precursor	12902	13962.1	15567.5	14063.6	13182	13521.3	12758.5		55.0319	62.0172	90.3142	126.913	2.19015	114.098	149.26
CMC074C	hypothetical protein	11352.5	6045.12	11211.2	8807.97	19587.6	23300.1	22056.8		185.75	65.3598	41.4016	56.7544	82.1712	110.867	156.197
CMC075C	probable manganese transporter	11527.1	8620.6	7465.85	7005.68	6649.79	7361.96	9068.51		136.642	64.5352	116.443	134.568	122.76	129.144	131.667
CMC076C	similar to Na+-translocating NADH:quinone oxidoreductase, subunit Nqr6	17690.9	15460.1	16286.7	12323.6	11447.8	11781.7	14346.7		30.9053	76.4684	35.2985	33.9691	14.9043	26.4556	9.6499
CMC077C	probable 1-aminocyclopropane-1-carboxylate deaminase	4464.37	3631.6	3099.11	2767.18	3051.5	3176.5	3666.25		18.6429	39.9584	52.483	36.6323	12.4451	16.0122	19.5583
CMC078C	hypothetical protein, conserved	1556.65	1148.6	1099.14	1203.72	1289	1310.52	1206.49		95.8375	22.1787	51.4412	61.2037	75.5448	72.4821	77.533
CMC079C	hypothetical protein	3709.21	3308.9	3776.85	3807.14	3438.82	3555.9	3593.49		107.664	80.7091	61.7011	120.752	172.991	146.037	56.6983
CMC080C	similar to biotin holocarboxylase synthetase	2202.19	1826.88	1557.03	1234.48	1213.14	1355.44	1754.28		32.8099	14.9139	70.2387	138.899	80.9352	54.2194	11.7071
CMC082C	CCAAT-box-binding transcription factor	1338.99	1645.81	1274.22	1084.6	1259.16	1386.13	1327.24		243.579	249.344	264.888	289.183	188	186.061	174.366
CMC083C	glutamate--tRNA ligase, cytoplasmic	1023.37	1328.04	1107.05	1125.83	955.735	839.023	739.827		362.397	151.738	521.198	869.782	1109.06	1161.3	852.358
CMC085C	hypothetical protein, conserved	12233.8	9215.32	9243.95	8706.2	7174.85	6841.08	8483.88		1219.38	769.427	1066.17	1940.37	1204.06	1449.08	1807.23
CMC088C	hypothetical protein	2479.43	2682.56	2299.75	2361.95	2171.12	2421.06	2388.3		303.056	324.004	284.409	60.9401	105.767	295.722	418.779
CMC089C	unknown DUF21 containing protein	2732.37	1871.35	1237.51	1051.82	1488.03	1950.57	2410.6		170.57	206.697	207.243	144.787	163.476	212.069	289.316
CMC090C	hypothetical protein	3903.63	2078.88	2857.68	2574.07	3542.62	3695.5	3939.82		47.6696	54.8785	64.5166	33.8632	33.0198	73.9035	11.9494
CMC091C	NADH dehydrogenase I (Complex I) alpha subcomplex 9	908.363	973.27	1150.69	831.039	742.514	941.78	842.714		79.7497	68.2133	79.0069	42.3686	111.724	104.196	160.676
CMC092C	hypothetical protein, conserved	10017.8	6173.56	6218.65	5886.39	6008.18	7141.56	9433.62		164.298	704.696	338.414	299.126	307.503	438.57	441.011
CMC093C	hypothetical protein	4.91138	5.62358	8.54873	7.79333	4.15155	5.49226	5.66414		6.2081	17.091	1.74256	12.6188	5.41581	2.56497	1.44758
CMC095C	hypothetical protein, conserved	1404.19	892.661	1051.32	842.325	893.595	992.874	1281.83		10.9909	4.10452	15.0467	33.7692	23.9443	31.8481	8.79327
CMC096C	cytoplasmic aminopeptidase P	19832.2	21737.5	30413.6	41276.1	29596.5	25053.7	21986.7		165.091	45.443	92.1168	75.1213	125.972	57.3971	121.816
CMC098C	anthranilate phosphoribosyltransferase	4690.28	4908.45	3947.31	3858.64	3351.97	3603.67	3863.8		137.812	84.1173	105.407	98.2325	137.096	59.6045	77.7435
CMC099C	NADH dehydrogenase I (Complex I) beta subcomplex 7 (B18)	10075.9	5608.53	7669.28	14692.5	12470.2	8346.99	6514.83		167.381	49.3929	125.306	96.121	157.264	215.68	281.433
CMC102C	similar to anaphase-promoting complex subunit 2	332.485	288.899	261.883	207.723	219.345	265.793	328.35		153.77	132.231	60.2368	114.372	82.7509	133.713	165.186
CMC103C	hypothetical protein, conserved	1835.89	1429.53	1413.17	1629.51	1570.31	1540.03	1711.45		590.308	609.264	542.151	467.194	515.013	646.466	230.247
CMC104C	hypothetical protein, conserved	2291.42	1712.94	2217.54	2495.14	4213.86	3452.19	2983.22		1378.66	726.096	975.338	1167.39	1742.75	1253.87	1416.52
CMC105C	similar to angio-associated migratory cell protein	1078.34	906.553	1683.94	2451.91	3412.77	2260.21	1257.34		271.908	214.343	33.5895	131.28	94.7811	160.805	126.562
CMC106C	probable eukaryotic translation initiation factor eIF-3 subunit K	3962.51	4544.49	4715.83	3952.62	2585.49	2775.97	3374.74		59.4078	105.258	30.1833	67.6685	75.0971	41.4931	51.1638
CMC108C	hypothetical protein	2236.64	1625.11	3484.97	9573.69	8932.37	4025.88	1894.31		273.632	550.438	590.946	494.154	1283.8	570.28	634.089
CMC110C	similar to transcription elongation factor TFIIS.h	200.323	237.061	250.899	175.041	149.137	175.029	225.356		16.4254	5.16863	7.63401	7.08851	30.5941	23.9866	28.0373
CMC111C	transcription-repair coupling factor	655.146	1019.13	825.713	401.697	312.128	481.407	764.767		87.7421	96.203	15.2371	92.4522	31.3474	46.0013	24.7178
CMC113C	hypothetical protein	566.256	709.533	539.081	379.065	351.918	382.786	427.933		85.1781	77.9975	80.6224	42.0773	74.4569	109.824	98.0005
CMC114C	26S proteasome ATP-dependent regulatory subunit	5939.86	4979.42	9003.09	16220.8	10205.5	7383	5188.05		103.698	195.898	89.8555	77.5718	54.8927	137.602	151.791
CMC115C	hypothetical protein, conserved	236.85	233.621	443.586	1182.61	1506.89	899.205	420.521		180.869	100.755	89.1652	36.7437	120.348	199.966	273.523
CMC117C	similar to peptidylprolyl isomerase	2840.53	2216.5	2115.59	1549.33	1660.08	1787.45	2374.32		997.994	209.464	906.181	1194.46	1820.95	1015.29	1567.49
CMC118C	similar to oxidase (cytochrome c) assembly OXA1, mitochondrial precursor	244.511	298.48	259.492	220.583	208.234	180.035	178.101		129.506	132.926	51.9244	73.7245	185.709	79.8961	98.6176
CMC119C	hypothetical protein	2219.55	1708.73	1615.55	1179.08	1430.73	1836.21	1885.51		25.5395	12.2822	51.252	57.5299	45.9981	32.3416	20.9424
CMC120C	6-Phospho-gluconolactonase	5737.13	4864.09	4864.12	4371.46	3916.71	4168.45	4158.31		951.91	800.642	890.047	1632.05	1102.29	1406.37	1975.03
CMC121C	phosphoglucomutase	10692.8	11273.8	16364.8	17858.4	17142.3	14412.7	10044.5		2.07416	0.658512	3.52666	0.145286	3.68345	0.544618	0.410253
CMC122C	hypothetical protein	3209.38	2785.72	4264.99	2585.82	2647.37	3882.34	4796.68		409.449	349.415	264.14	439.627	454.074	410.654	484.721
CMC123C	probable replication protein A (RPA)	9219.46	4848.35	26646.3	134063	147748	50386.5	12942.2		93.3909	214.176	28.8749	32.0876	136.599	314.963	121.204
CMC124C	Smt3-activating enzyme E1 N subunit	9587.91	7168.74	10038.6	12204	17338.5	12131	8605.68		27.1563	28.1409	98.1486	54.7859	62.1238	67.4702	57.7317
CMC125C	heat shock protein 101	1361.99	1344.14	11064.2	12302.9	10765.2	7877.48	4499.4		118.371	48.1346	77.3771	121.603	93.3701	119.671	119.24
CMC126C	similar to Nedd4 binding protein 2	1973.87	1575.83	1506.15	1075.97	1042.41	1019.07	1422.42		2.71439	13.2356	7.83943	2.95965	10.0365	25.7539	19.5496
CMC127C	probable tRNA methyltransferase Trm7	1359.22	1568.81	1822.62	2091.67	2190.2	1578.86	1219.47		83.346	122.255	116.204	59.2946	112.305	303.534	232.982
CMC129C	similar to nuclear pore complex protein NUP107	5436.46	5920.15	9405.93	9273.96	9314.05	7698.63	5737.31		306.487	174.092	37.6175	54.1263	142.762	305.299	239.385
CMC130C	hypothetical protein	1511.4	1350.39	1795.73	3091.41	4873.17	2101.28	1249.33		196.921	386.341	652.344	385.132	606.618	643.921	236.595
CMC131C	hypothetical protein	9068.33	6469.17	8621.29	8368.21	9388.15	5765.93	6281.22		37.9769	48.6455	117.45	125.157	105.146	78.5735	69.6765
CMC132C	mitochondrial ribosomal protein L15 precursor	20671.2	17015	17222.6	14412.4	17074.3	16741.6	17218.2		251.435	55.7473	307.128	482.032	31.7006	115.134	181.021
CMC133C	similar to oxygen-evolving complex component psbQ	89635.4	139438	139856	104146	72793.3	99236.3	111179		9.35407	5.29959	31.6405	14.8144	20.6566	9.69174	2.9202
CMC134C	probable constituent of 66S pre-ribosomal particles Nsa2p	4645.2	5042.77	4492.78	3656.8	3225.88	3209.44	3369.56		54.2371	119.478	144.401	112.255	282.542	236.964	248.708
CMC135C	hypothetical protein	24756.7	40699.1	39450	25359.4	32008.3	56168.7	67345.5		154.846	505.615	271.817	253.58	139.702	380.29	467.322
CMC136C	probable nucleotide binding protein	9292.28	10367.3	11222.7	12291.9	11936.2	13851.8	13241.7		1623.14	1168.1	1664.3	1003.56	657.751	961.911	1363.57
CMC137C	3-hydroxybutyryl-CoA dehydrogenase	48789.2	30622.7	43677.6	48865	57407.5	57892.3	59474.9		426.098	382.34	642.238	592.494	571.539	516.745	532.704
CMC138C	similar to FUSCA protein FUS6	8275.78	6256.72	5779.25	5509.98	6024.25	6430.73	7253.08		256.367	183.902	338.676	296.549	177.943	181.962	227.87
CMC140C	hypothetical protein	1586.88	1666.61	1898.36	1479.58	1279.91	1582.43	1469.72		872.792	749.042	811.531	423.67	280.617	455.949	1099.18
CMC141C	bis(5'-adenosyl)-triphosphatase	65.4699	105.128	76.8398	49.784	30.9722	36.5022	49.0715		153.6	40.2712	30.2501	36.2219	54.3239	67.3147	77.8986
CMC142C	hypothetical protein	51.7793	92.9615	43.4278	27.1125	16.7901	20.122	23.7003		74.5283	143.952	121.659	85.3784	226.116	236.453	99.5336
CMC144C	hypothetical protein, conserved	3277.5	3706.6	3410.52	2062.92	2187.95	2493.96	1927.9		1014.67	367.667	73.9248	287.276	1187.46	1294.63	1407.58
CMC145C	60S ribosomal protein L9	30076	27107.6	21955.6	14581.3	12466.9	16173.4	19548.3		69.8573	57.2102	44.7587	27.3797	32.3026	38.2243	52.1308
CMC146C	phospholipase A2-activating protein	788.582	1051.62	1256.72	1234.03	1116.6	1062.99	1056.46		322.951	196.301	300.856	351.681	209.744	278.207	380.849
CMC147C	polypeptide chain releasing factor eRF3	881.263	1350.6	1047.5	631.817	647.136	777.393	995.793		319.439	295.843	133.169	134.951	136.841	400.62	329.717
CMC148C	aspartate aminotransferase	53562	52420.1	57981.2	76318.4	73878.5	55551.3	48411.7		464.638	940.803	637.179	9627.86	1642.46	1714.98	425.482
CMC149C	phosphoglycerate dehydrogenase	31124.6	37857.7	34357.4	52916.4	29890.9	28402.2	20051.3		43.1981	35.0578	38.2275	62.9071	37.498	73.4695	28.5379
CMC150C	cytosolic ascorbate hydrogen peroxidase	1996.72	2173.88	1989.86	1777.93	1781.75	1747.64	1773.33		8.85386	19.0346	21.233	29.6683	0.890048	3.3866	39.263
CMC151C	probable V-type ATPase V1 subunit C	1638.98	1918.15	2107.91	2060.47	1913.88	1706.6	1508.68		59.8241	45.821	95.1863	50.7892	83.71	66.6332	107.352
CMC152C	hypothetical protein	585.934	505.891	248.325	201.899	217.363	302.32	339.984		903.559	1001.35	651.509	1337.82	1437.16	2064.22	1336.49
CMC155C	hypothetical protein	3410.36	3327.29	2973	4337.97	4182.43	3603.78	3273.56		84.0323	41.7077	99.5057	56.6789	78.681	63.8929	29.465
CMC156C	similar to trefoil factor	58.1069	73.7576	71.4702	76.5502	121.451	97.3352	81.4712		8343.11	3839.05	1655.58	1517.47	758.223	2934.27	4067.11
CMC157C	kinesin-related protein, BimC subfamily	216.033	100.676	77.6629	210.413	2413.28	1781.49	710.037		2342.94	3509.32	2402.57	1354.23	4113.29	2299.43	3207.9
CMC158C	unknown WD-repeat protein WDS	575.882	544.407	386.591	387.915	328.51	282.769	295.235		3.24551	49.1294	26.1165	25.0805	17.5317	57.4505	42.6232
CMC159C	probable mitochrondrial 2-oxoglutarate/malate carrier protein	1170.17	1067.18	868.07	636.916	353.343	515.323	735.848		23.8404	18.4937	16.8334	50.4802	18.7634	19.6164	29.6924
CMC160C	mitochondrial peptide chain release factor RF-2	1076.93	919.977	772.952	723.5	612.766	666.355	827.18		849.961	507.993	667.854	621.831	712.057	914.424	1203.58
CMC162C	hypothetical protein	1571.36	1545.45	1772.32	1454.91	1567.74	1910.73	2177.03		134.506	124.787	137.198	122.114	128.715	117.036	85.4217
CMC163C	hypothetical protein	7300.41	8324.09	5986.96	5015.82	4335.7	6429.78	7164.14		4.92558	2.24625	6.48419	49.4822	13.4339	19.4367	2.84254
CMC169C	hypothetical protein	414.133	354.727	280.211	210.095	261.186	338.108	428.14		9.46692	49.1236	75.5335	64.9567	75.5002	101.998	98.5168
CMC171C	similar to ATP-dependent RNA helicase A	6456.33	8017.99	7037.34	5753.02	5512.85	6881.78	7377.57		2570.5	1813.84	758.101	1187.5	1227.03	1501.81	1349.51
CMC172C	hypothetical protein, conserved	1244.11	1231.89	1194.97	829.375	901.503	1023.56	1359.27		793.371	606.475	924.739	827.215	1154.77	815.02	1454.76
CMC174C	hypothetical protein	577.09	590.662	431.145	296.057	290.885	354.916	472.835		55.5977	13.4048	152.59	109.333	92.7159	63.7903	171.832
CMC176C	similar to HERC2	8220.69	9355.5	10281.8	10837.1	9808.31	9519.3	9348.02		248.676	184.69	367.368	202.968	234.651	384.535	651.156
CMC177C	similar to calcium binding mitochondrial carrier ARALAR1	1933.02	1528.46	1427.36	1557.61	1603.37	1690.77	1508.75		1215.61	902.766	1109.57	641.515	846.993	1841.84	1231.11
CMC178C	hypothetical protein, conserved	1552.53	1242.46	1141.91	1124.17	1086.79	1003.56	1211.63		331.555	362.695	260.789	186.197	189.8	244.806	299.123
CMC180C	probable protein disulfide-isomerase	25865.3	33358.4	40830.5	42537.1	30200	29433.1	22846		194.294	110.776	461.191	310.599	257.474	342.973	388.207
CMC181C	hypothetical protein, conserved	5220.95	4375.2	2026.63	1139.24	1306.47	2200.04	3597.22		32.3022	30.6514	42.472	31.7689	8.87912	22.3552	24.7534
CMC182C	hypothetical protein	4649.05	4302.25	3318.07	4013.29	3501.97	3659.51	4235.52		271.625	116.015	188.664	164.864	111.297	126.059	158.438
CMC183C	hypothetical protein, conserved	1773.76	1469.34	1258.8	1411.98	1708.87	1647.73	2123.58		140.062	246.72	173.316	102.65	168.234	155.444	162.611
CMC188C	L-lactate dehydrogenase	3611.67	3077.72	9149.88	22714.6	42679.2	39053.1	13673.5		403.046	456.584	359.343	131.456	255.03	263.54	318.437
CMC191C	DNA-directed RNA polymerase subunit CX	5209.53	3493.21	4110.32	3816.3	3635.82	4089.01	5528.65		268.962	95.5586	186.052	308.431	518.808	229.729	511.763
CMD002C	similar to trefoil factor	4594.18	2833.83	3251.73	3515.51	6704.72	6592.44	5476.31		2134.18	2052.73	2454.72	1793.3	2392.93	1422.41	2238.01
CMD005C	similar to Trithorax protein	16196.8	13164.3	13477.6	25953	30107.3	18975.4	16287.6		15.4075	89.4739	84.7698	75.0099	208.722	416.254	336.407
CMD006C	probable serine protease	157.461	158.094	165.844	175.026	126.859	90.359	97.0513		8.98723	13.7819	7.61077	10.3029	5.5661	9.05501	12.5817
CMD007C	V-type ATPase V1 subunit D	653.478	794.326	529.844	455.819	376.244	459.514	586.064		187.404	188.176	138.486	226.874	266.803	314.559	247.641
CMD008C	hypothetical protein	8933.3	7231.85	7002.47	7510.46	6302.42	6604.12	8946.3		700.163	919.746	829.974	775.102	1445.26	881.497	1258.94
CMD010C	hypothetical protein, conserved	7246.64	7504.69	7025.47	6259.45	5685.25	6872.5	8349.55		7.94726	17.2562	4.43768	5.58896	4.66827	6.16844	5.05965
CMD011C	probable MPBQ/MSBQ methyltransferase	12450.4	14223.3	11725.7	8630.92	6563.64	8413.01	9722		11.7266	7.93455	8.44561	51.7437	415.898	143.966	59.4553
CMD012C	hypothetical protein, conserved	24.254	43.0269	43.5372	35.4367	52.5977	44.8257	45.249		691.624	247.357	401.704	2190.16	5476.67	7408.76	1370.54
CMD014C	coatomer protein complex, subunit epsilon	1523.67	1766.35	1637.66	1456.87	1036.71	1025.55	1030.09		96.4653	110.532	81.642	81.8697	120.203	81.5002	102.977
CMD015C	Raf-related MAP kinase kinase kinase (MAP3K), theta-type	5692.78	6049.61	4057.13	4217.03	3035.53	3361.56	4902.05		23.6386	27.6611	52.0814	52.6475	15.7758	23.2116	16.2431
CMD016C	hypothetical protein, conserved	900.056	827.378	757.72	937.835	987.967	890.842	708.635		91.52	65.9675	61.8599	20.247	97.9712	131.337	141.618
CMD017C	hypothetical protein, conserved	11185.3	11884.3	11535.8	12058.4	9229.73	9799.92	10391.6		964.317	2381.68	1956.78	1041.38	1470.31	2116.16	1357.85
CMD018C	probable ubiquilin	17974.7	16724.6	25123.6	39120	27677.2	24654.3	20997.1		7.38113	7.62458	4.74906	4.39445	8.99385	9.23503	7.11837
CMD021C	GTP-binding protein of LepA family	10773.4	10653.9	9225.46	7784.47	7389.15	8736.12	9738.22		176.677	111.516	56.3453	99.932	106.197	106.292	128.434
CMD023C	similar to ferripyochelin binding protein	11092	10252	10645	8149.34	6366.89	8074.53	10286.3		36.9161	92.8311	53.1982	41.9106	24.6844	89.7066	55.4459
CMD024C	ribosomal large subunit pseudouridine synthase A	209.445	301.53	256.942	260.239	149.818	140.324	138.498		21.6332	100.941	76.3774	56.4424	23.897	82.5911	19.2259
CMD025C	DNA replication licensing factor MCM2	361.918	267.671	5170.57	39007.7	30494.3	7257.61	1685.35		10.381	16.8646	24.653	18.8935	11.7591	11.7334	9.35603
CMD026C	RNA polymerase II subunit G	1439.61	1372.14	1585.09	1709.07	1514.39	1189.04	993.748		305.488	220.849	112.988	239.479	281.368	278.189	364.513
CMD028C	hypothetical protein, conserved	6971	5922.03	8655.9	11719.7	9712.4	9037.03	7474.42		713.953	554.781	2247.63	1317.38	973.537	993.48	691.066
CMD029C	hypothetical protein	4624.98	3857.93	4055.14	3898.48	3681.07	4077.42	4895.03		202.933	362.823	141.751	67.8288	60.5046	117.749	287.816
CMD030C	hypothetical protein, conserved	2144.79	3478.75	2925.4	2782.49	1223.26	1500.15	1566.83		133.605	33.5574	48.8914	58.5361	168.958	88.8193	64.3965
CMD031C	probable arginine methyltransferase (pam1)	5830.61	5432.12	4958.86	6185.78	6069.73	4872.99	3856.63		466.673	821.196	573.021	790.064	854.035	1394.36	893.811
CMD032C	hypothetical protein	1418.72	1760.15	1566.16	1633.27	1106.43	1146.41	1320.96		19.2067	30.2046	24.7359	13.9486	29.5402	11.3576	15.3883
CMD033C	similar to periplasmic alpha-amylase precursor	1015.63	1104.92	1155.62	923.679	916.866	1013.56	1238.79		130.349	326.987	393.032	1673.14	623.873	394.859	121.908
CMD034C	hypothetical protein	5462.44	6419.56	7513.43	5328.1	4273.53	4258.69	5039.7		356.371	425.993	504.287	221.307	286.482	637.62	610.792
CMD036C	similar to Membrane transporters of cations and cationic drugs	3758.93	3531.57	4121.51	4708.6	4267.34	4708.61	4556.92		36.4297	46.3058	66.3448	16.9334	35.6336	7.72833	36.5046
CMD037C	similar to prefoldin 2	7806.56	6162.92	4250.04	3575.94	3484.11	3890.7	4912.01		554.68	119.096	327.247	691.835	510.973	480.694	359.712
CMD040C	similar to apospory-associated protein C	3011.09	1837.3	2595.29	2371.71	2811.85	3133.94	3389.08		884.458	408.122	768.753	920.245	637.207	796.517	614.724
CMD041C	fructose-1,6-bisphosphatase	1084.84	1467.07	1293.35	926.265	540.702	644.947	1234.77		136.819	83.9774	75.3243	84.602	304.368	219.083	146.195
CMD042C	hypothetical protein	617.149	856.943	740.491	593.271	468.593	503.548	635.795		202.365	520.861	351.201	632.168	306.62	294.562	742.858
CMD044C	hypothetical protein	1663.43	2261.52	2194.71	1913.74	1459.29	1537.97	1603.42		117.377	305.548	185.149	137.061	158.48	116.291	159.597
CMD046C	hypothetical protein	3573.84	3336.68	3149.19	5346.28	4191.72	3577.2	3476.88		5.81876	5.48736	2.42806	2.62639	3.25695	1.7235	6.6173
CMD047C	hypothetical protein	1034.8	1159.85	2138.84	4914.76	2940.79	1746.38	1047.22		353.109	341.061	447.055	381.822	370.812	464.21	537.012
CMD048C	cytochrome c reductase (Complex III) subunit 9(X)	6423.12	5471.39	5066.45	6188.81	4313.66	3703.23	3871.18		9.68093	42.0546	48.697	89.0629	48.204	36.3973	15.5767
CMD049C	hypothetical protein, conserved	23002.9	24371.7	20110.9	22861.5	17997.7	22725.7	21539.4		235.493	284.084	595.095	534.812	796.01	975.376	189.992
CMD050C	protein phosphatase 2 regulatory subunit A	35201.5	25895	18736	23487.4	31396.1	34611.9	37512.7		783.631	462.565	571.719	416.609	738.372	897.708	1007.8
CMD051C	hypothetical protein	18286.1	24677.5	8087.74	4484.38	5056.14	9808.98	14203		122.386	108.766	255.136	180.601	257.786	227.837	69.205
CMD052C	hypothetical protein	6858.4	5039.4	4682.79	5803.57	6105.79	6053.88	6610.64		29.2444	24.134	40.5311	7.13561	15.5154	26.9486	39.7289
CMD053C	hypothetical protein, conserved	1725.37	2779.83	3187.43	1920.47	1925.44	2197.12	1631.33		275.159	307.938	227.856	188.339	207.505	215.501	325.746
CMD055C	similar to mitotic check point protein BUB2	3191.68	3364.82	2818.7	4692.32	4310.47	3562.13	3257.15		31.3628	23.232	28.9323	11.8239	31.8505	22.0471	76.7877
CMD057C	hypothetical protein, conserved	9124.16	14098.3	10028.2	6437.68	4740.75	7213.84	9856.04		95.9596	38.8	81.3681	12.8298	38.4632	40.6924	57.2746
CMD058C	fumarate hydratase precursor	354.641	437.848	402.799	262.121	184.528	254.056	336.126		91.7089	74.9348	120.004	146.735	230.513	141.881	217.2
CMD060C	20S core proteasome subunit beta 7	658.341	949.663	981.128	1440.32	700.852	562.6	650.085		461.059	31.9847	188.688	659.711	543.503	399.482	160.722
CMD061C	hypothetical protein, conserved	3191.72	1990.98	2593.34	2547.42	6052.79	3880.61	4329.72		27.2606	33.0138	17.5281	19.2214	20.1582	2.4075	49.8577
CMD062C	small GTP-binding protein of Rab family	2214.67	1869.36	1617.22	2008.99	2252.65	1882.22	1710.28		72.5162	154.04	45.595	187.927	245.579	79.2831	55.5215
CMD063C	hypothetical protein	4580.48	4147.62	8337.41	5948.8	6260.65	8303.54	11429.2		3675.65	3473.84	275.886	2361.95	1499.05	2067.86	1640.84
CMD066C	hypothetical protein	2445.97	2024.59	1460.07	1507.62	1390.27	1594.55	2213.05		16.5109	14.3937	11.4814	39.1922	39.4905	20.9353	30.3642
CMD067C	probable prohibitin protein	34714.3	36416.6	29882.1	36488.4	39307.4	32773.1	25001.3		113.127	127.225	453.125	421.217	230.115	796.731	224.016
CMD068C	hypothetical protein	20900.7	14634.4	12262.3	15487.4	18231.7	17617.3	20178.6		38.8963	8.53306	15.1215	57.833	724.718	301.959	105.001
CMD070C	probable FKBP-type peptidyl-prolyl cis-trans isomerase	5374.5	4962.9	3442.42	2705.77	2047.45	2340.14	3318.78		200.204	118.176	197.442	191.69	256.811	160.303	235
CMD071C	unknown ribonuclease	3565.1	4037.19	5330.07	4127.17	4880.42	6744.41	6165.91		134.191	107.218	133.085	217.419	179.841	180.023	239.242
CMD072C	hypothetical protein	14539.2	13776.2	15780.4	17607.9	19472.8	17522.2	17401.3		120.892	181.115	95.0439	186.01	93.2737	76.226	66.0759
CMD073C	hypothetical protein	1030.56	847.772	682.895	505.057	541.406	694.16	852.561		174.404	178.394	159.856	64.305	517.257	391.026	168.73
CMD074C	hypothetical protein	3293.65	2314.55	2664.05	1652.28	2263.58	2783.09	3568.7		881.366	792.326	752.549	1613.02	2473.7	2428.36	1198.06
CMD076C	guanylate kinase 1	4114.85	3198.5	3091.34	3240.81	3211.6	3326.65	3523.9		455.824	110.092	226	97.1253	78.9388	391.9	435.535
CMD077C	similar to methionine--tRNA ligase, partial	8006.32	10112.1	8628.95	5806.98	4874.77	6268.72	7225.35		16.2786	8.22398	18.4331	55.3278	48.5959	26.6951	22.4373
CMD079C	hypothetical protein	3687.31	3836.99	2559.83	2665.56	4667.02	5443.43	5768.45		0.705221	23.3716	29.0609	40.7221	22.2861	44.9507	25.3968
CMD080C	phosphatidylinositol polyphosphate 5-phosphatase	29282.7	29228.1	36546.3	47867.3	43051.7	42663.6	39274.5		373.892	998.93	730.701	594.633	393.065	707.138	662.515
CMD081C	probable O-sialoglycoprotein endopeptidase	3277.89	3386.21	3132.74	4521.44	5265.02	3206.54	2981.61		30.3938	18.679	4.33019	7.45634	77.9839	30.4977	11.9632
CMD083C	probable serine/threonine protein phosphatase	888.531	812.503	1255.14	1438.91	1256.92	1061.6	740.608		145.487	249.592	194.739	341.404	486.677	164.382	136.352
CMD084C	chloroplast translation initiation factor IF-1	20067.4	21121.5	23598	12621.9	16332.9	26713.5	31360.9		34.9111	47.9816	15.7779	35.724	25.3693	33.653	14.4192
CMD085C	hypothetical protein	5.07658	3.94705	5.9073	3.53416	6.31999	4.04998	3.81418		2195.22	1279.06	1442.49	954.63	745.141	897.505	1759.95
CMD088C	hypothetical protein	6270.14	4767.61	4883.97	4675.35	6105.06	5594.37	5382.58		321.035	363.534	396.653	922.782	306.348	274.482	607.343
CMD090C	hypothetical protein, conserved	1913.53	2237.33	3307.5	4235.97	2449.4	2477.23	2290.17		9.72491	19.9359	1.59383	5.59382	9.29483	5.7523	2.15153
CMD091C	hypothetical protein	3321.94	3329.03	3560.54	3781.23	3427.83	3258.16	3540.95		49.1506	62.1311	181.737	753.327	289.767	398.746	90.9703
CMD092C	hypothetical protein, conserved	7104.21	6016.41	5313.12	7223.25	8324.98	8211.23	9901.12		650.254	382.487	531.398	505.019	883.595	783.327	657.868
CMD093C	L-Galactono-1,4-lactone dehydrogenase	8850.59	5837.65	1326.55	1373.36	4807.35	6420.94	7890.87		397.569	194.763	251.255	458.634	394.503	264.686	177.905
CMD094C	hypothetical protein	8350.34	18339.6	49276.2	49378.2	16902.9	12969.8	12212.6		452.022	427.033	656.172	594.076	818.677	590.413	640.785
CMD095C	V-type ATPase V0 subunit a	3811.36	5579.09	7068.35	6178.95	4815.21	5425.31	4671.44		481.04	405.385	368.95	969.586	831.824	683.251	384.944
CMD096C	cytochrome P450	10930.6	9542.91	11537.4	14267.9	12534.4	11719.9	11224.5		15.3322	44.2324	106.25	50.2037	207.411	124.769	21.7762
CMD097C	similar to Traf and Tnf receptor associated protein	517.543	638.128	900.24	934.818	1278.62	839.661	545.856		313.547	604.461	455.456	291.952	231.245	18.9376	364.689
CMD098C	hypothetical protein, conserved	5299.85	3332.48	4523.54	4660.78	7261.72	6814.46	5940.03		32.7242	64.0539	116.892	61.7705	102.134	240.876	133.649
CMD100C	similar to ATP-dependent proteinase BsgA	8507.87	15480.7	13398	12852.6	4369.59	5677.29	8135.81		45.525	105.476	58.5487	190.271	246.133	342.967	197.421
CMD101C	unknown GTP-binding protein	28769.2	30241.8	26387.3	15037.2	14670.6	20642.6	26719.6		54.5031	15.7267	46.5458	47.2793	56.7329	50.2013	28.2692
CMD102C	adaptor-related protein complex 3, sigma subunit	5478.11	4892.4	8241.25	6785.85	7302.91	8063.2	6387.74		217.9	210.881	284.505	786.283	113.221	97.9055	209.829
CMD103C	hypothetical protein	2707.33	2203.03	3732.13	3438.55	2777.51	2850.32	2740.05		15.0737	28.6049	34.5093	32.1254	3.07882	15.1492	7.80486
CMD104C	delta-aminolevulinic acid dehydratase (porphobilinogen synthase)	48042.6	47825	57081.5	33283	28879.9	53030.3	69780.7		154.425	168.717	196.32	249.771	211.16	150.027	134.647
CMD105C	similar to peroxisomal membrane protein PEX2	5245.23	2703.84	2919.81	1747.53	3459.35	4374.93	5405.83		615.018	271.816	296.093	232.785	272.401	435.003	145.377
CMD106C	hypothetical protein	3696.26	3861.77	4425.04	4224.81	4858.32	5370.64	5242.97		149.518	112.706	104.184	119.892	116.387	105.722	178.494
CMD108C	probable lactoylglutathione lyase	31787.5	8387.11	1898.88	4405.75	21770.6	28911.2	32693.6		12.6056	2.62705	2.81721	32.4188	304.702	210.279	66.1818
CMD109C	hypothetical protein, conserved	1587.08	1511.49	1134.41	715.996	905.548	829.941	1134.31		325.411	298.907	328.501	349.955	568.432	378.989	460.511
CMD110C	probable telomerase reverse transcriptase	9885.77	6453.39	6207.26	7655.41	10316.4	8793.23	8857.63		8.17145	4.2105	1.97148	1.32474	5.45242	6.79363	2.04774
CMD112C	unknown hydrolase	14989	11555.8	13657.1	10021.8	8636.31	11070.5	15119.1		81.0958	72.3747	51.2649	15.7809	67.5174	50.2601	22.4174
CMD113C	glycerol-3-phosphate dehydrogenase	40997.6	40884	78757.4	137974	115106	60306.9	30471.3		4.25138	5.03249	5.60775	2.28805	2.87391	3.71299	3.13148
CMD115C	hypothetical protein, conserved	3737.14	2408.48	2056.7	1731.54	2007.41	2310.79	2608.24		71.6834	96.3774	58.402	119.178	71.9519	50.8537	28.0501
CMD116C	hypothetical protein, conserved	772.667	789.678	716.106	541.133	535.424	534.68	707.279		296.823	264.221	431.605	364.667	491.212	115.799	420.905
CMD117C	similar to enhancer of polycomb	2223.24	1725.52	1919.4	1935.34	2667.71	1742.42	1784.12		79.3605	8.35697	79.108	75.9099	63.9211	51.5514	101.733
CMD118C	beta-ketoacyl-CoA synthase	26280.6	27596.6	34636.2	31628.1	36028	37446.7	34902.9		24.4033	33.9892	32.5953	33.3119	30.9076	7.33978	89.8944
CMD119C	hypothetical protein, conserved	1729.19	1839.76	2259.67	1690.9	1553.29	1992.42	2282.37		3.92072	8.14438	7.18169	2.08134	2.6879	3.1957	5.67403
CMD121C	probable photolyase/blue-light receptor (PHR2)	179518	177335	137810	120818	124281	126868	121452		4647.42	3418.21	2051.07	2495.64	2469.55	2580.66	2699.49
CMD122C	hypothetical protein, conserved	45158.9	45697.8	34222.6	37483.1	50374.9	45848.9	44523.8		180.405	332.015	96.0164	319.193	314.966	442.263	212.764
CMD123C	probable ATP-dependent DNA helicase RecQ	1122.76	1194.18	1009.32	782.728	774.11	881.352	1125.07		279.697	564.699	316.559	369.641	503.507	227.387	197.743
CMD125C	similar to heat shock protein dnaJ	768.622	593.668	758.416	687.959	672.152	588.67	732.649		31.0336	102.487	57.839	54.3804	56.2411	47.3238	50.1211
CMD127C	hypothetical protein, conserved	18448.7	12366.2	9805	10531.9	15287.8	16803.6	19903.7		4.42964	8.32292	0.452413	16.2574	11.7596	11.5385	9.25538
CMD129C	similar to BRCA1-binding helicase-like protein BACH1	4812.57	4564.25	3884.79	3648.91	3827.03	3948.5	4414.05		12.4883	18.9366	15.9987	13.8003	18.8532	18.804	18.5625
CMD131C	hypothetical protein	84.0053	69.716	357.481	1233.02	1546.77	440.174	139.385		5.17438	8.15606	4.05315	0.414858	5.00685	2.77387	4.48167
CMD133C	ATP-binding cassette, sub-family C (MRP), member 2	2676.32	3315.49	2367.82	2119.19	1861.69	2113.06	2666.01		25.3142	24.8269	12.9079	27.8349	58.8685	23.3591	11.3341
CMD134C	ATP-binding cassette, sub-family G	46303.5	43253.8	41119.4	37188	32731.1	46378.8	46007.8		8.05556	16.564	15.572	4.92057	18.239	34.7666	33.6362
CMD135C	ATP-binding cassette, sub-family G	19809.5	17813.6	22517.3	17069.7	18244.3	25888.2	25887.3		349.263	199.568	297.967	286.282	403.793	478.928	409.8
CMD137C	hypothetical protein, conserved	4839.67	3265.53	3741.64	3849.12	4363.01	4806.94	5048.04		91.5558	60.5164	98.1339	88.6479	140.805	89.1451	96.287
CMD139C	similar to endonuclease III	18550.5	17051.1	18121.7	17532.9	16723.8	15423.2	15255.7		10.4006	17.8217	5.42477	8.26584	3.77663	2.79262	14.9711
CMD140C	60S ribosomal protein L27A	55735.1	49263.4	39648	27342.9	23012.9	34875.4	41833.2		70.0805	31.0723	99.582	73.0187	165.921	180.574	28.5914
CMD141C	hypothetical protein	5893.46	4947.88	3252.8	2471.44	2373.35	4184.38	4419.35		573.642	308.079	555.367	1086.81	638.057	444.317	658.176
CMD142C	hypothetical protein	3415.7	3530.15	4958.44	5107.59	3832.3	4023.23	5094.76		81.0634	96.4998	47.9627	58.0557	47.9661	34.8253	83.2969
CMD143C	hypothetical protein, conserved	733.075	742.948	744.076	531.016	401.993	481.729	614.8		5.24072	9.14454	5.05889	4.14066	9.09951	5.30221	3.06527
CMD144C	hypothetical protein, conserved	2566.03	2439.26	1970.01	2039.43	1940	1975.59	2192.65		428.625	438.446	663.645	116.323	184.1	451.235	712.473
CMD146C	similar to 3-oxo-5-alpha-steroid 4-dehydrogenase	5816.83	7373.21	6302.22	5388.38	4338.54	4753.71	5220.68		22.8177	123.209	164.593	192.256	225.944	127.342	124.981
CMD148C	ATP-binding cassette, sub-family B (MDR/TAP), member 1	5928.2	9586.68	5868.66	4328.37	4141.63	4926.96	5358.22		10.3469	8.28553	4.59956	15.7592	26.0193	30.1489	8.73473
CMD151C	similar to transcription initiation protein SPT5	25806.9	24352.6	23783.5	31662.7	35762.4	31711.5	32258.2		140.725	343.446	735.972	394.386	360.401	1014.24	1044.09
CMD152C	probable ubiquitin-conjugating enzyme E2	49681.7	55123.8	74511.3	76421.2	51012	48460.8	49733.3		28.0293	105.218	47.3742	38.8588	42.5545	44.7298	37.0051
CMD154C	hypothetical protein, conserved	7554.08	4491.86	3687.72	3643.19	13541.4	20191.1	12419.1		77.3779	28.261	42.6098	198.932	801.013	329.369	162.287
CMD155C	hypothetical protein	469.904	520.505	403.693	351.454	312.746	306.318	337.659		28.4452	23.6042	21.6551	97.5258	388.461	137.54	54.5327
CMD156C	coatomer protein complex, subunit alpha	4848.76	4845.31	4386.66	6515.38	5997.58	5097.2	4011.17		10.5444	25.9193	7.35796	29.1616	9.52538	5.02636	5.80097
CMD157C	hypothetical protein, conserved	70918.4	83063.8	73354.3	91539.1	89958.2	93522.7	77217		8.62596	5.22527	3.27775	4.12535	6.13216	8.48564	1.15294
CMD158C	hypothetical protein	279.196	513.441	326.331	239.795	146.438	161.297	216.479		80.7643	208.086	23.308	17.5966	136.159	147.118	109.772
CMD159C	similar to separin (cut1)	648.651	236.017	234.558	1564.24	10202.9	7830.17	2528.36		17.59	14.0217	33.2277	29.7254	17.3628	59.0721	6.98571
CMD161C	hypothetical protein	8363.88	2344.78	5829.73	31823.1	96313.4	72755.8	24560.5		14.6903	11.2527	5.7565	11.8891	10.0727	6.13763	7.57525
CMD162C	similar to DnaJ protein	3160.42	2375.56	2256.17	2225.72	2118.53	2043.84	2285		29.3819	53.7941	19.8782	73.9621	53.7436	104.408	41.8192
CMD163C	probable molybdopterin converting factor small subunit MoaD	718.684	684.348	822.592	837.121	680.144	560.524	496.996		7.79768	2.48747	11.766	7.35578	10.1087	11.4536	4.95665
CMD164C	similar to syntaxin binding protein Unc-18	3045.58	2424.43	2596.35	2830.69	2361.29	2538.36	2886.71		21.6745	53.885	43.6778	18.223	19.9796	32.885	27.4903
CMD165C	hypothetical protein	82211.5	76298.3	55294.3	35495.2	29293.5	41683.4	54203.8		84.1422	49.8757	13.9573	92.3388	24.5821	41.6744	34.3362
CMD168C	similar to elongin C	307.782	194.005	146.69	107.105	151.724	242.173	272.768		2.41177	1.42774	2.57606	2.68041	7.07484	2.11825	5.23824
CMD170C	similar to methylthioadenosine phosphorylase mtaP	5104.49	3710.41	3636.72	3516.25	3192.16	3675.13	4276.56		4.87177	5.791	11.4307	43.4894	67.3941	39.3912	6.43063
CMD171C	probable N-ethylammeline chlorohydrolase	1978.24	2614.7	2262.92	2131.55	1442.57	1544.98	1648.87		20.9373	30.4382	11.3178	13.6656	8.10435	17.0808	18.973
CMD173C	hypothetical protein, conserved	3892.64	3714.95	3931.97	4490.12	4793.91	4737.46	3943.19		192.097	207.036	149.394	85.2288	111.783	124.482	197.729
CMD174C	hypothetical protein	21612.7	15920.1	13353.1	9325.28	10163.7	15382.3	19894.4		49.9318	64.8015	112.537	82.2622	69.7033	69.5782	77.355
CMD175C	hypothetical protein, conserved	35522.3	28837.6	38523.1	35409.1	37951.7	43579.2	41013.9		462.78	437.605	351.296	163.013	352.324	509.755	302.527
CMD180C	GATA transcription factor	10227.3	11258.6	7067.16	2912.44	3080.42	7968.95	17735.1		5.10705	26.0864	15.5569	17.5692	6.38693	25.2885	24.9644
CMD181C	similar to RNA polymerase III transcription factor IIIB chain B''	2749.87	2588.8	2929.33	3505.82	3172.83	3358.15	3804.63		7.13063	9.45493	8.95625	8.63232	4.97015	7.44786	1.31936
CMD182C	hypothetical protein	34046.5	30427.3	34473.1	42905.1	40898.5	34632.4	33364.5		36.7116	20.6914	30.0066	19.0995	30.9495	47.0995	45.772
CMD183C	small GTP-binding protein of Rab family	822.103	714.934	767.965	837.963	751.198	670.559	639.014		785.829	611.008	1207.38	2275.77	1231.07	904.614	960.169
CMD184C	glycogen phosphorylase	7359.65	16750.1	31433.9	56499	35814.6	15163.5	5479.72		278.168	232.026	380.685	495.272	419.817	274.776	428.252
CMD185C	TATA-box binding protein-associated factor 13	13879.1	11540.7	10780.9	7735.19	8998.55	12288.6	13681.2		136.606	118.4	120.997	89.7838	158.184	136.03	113.416
CMD186C	similar to small multidrug export protein qacE	1767.79	1905.45	1512.99	1011.59	621.762	1020.3	1662		75.2358	108.908	72.5357	54.5195	25.0881	69.3207	76.261
CMD187C	hypothetical protein	19320.3	12780.3	18225	25297	24850.2	20527.2	21591.2		18.0505	199.397	67.1457	32.6525	86.7831	173.678	242.606
CMD190C	NADPH:protochlorophyllide oxidoreductase	36705.7	39100	57477.7	35727.8	20254.1	42079.2	55947.6		34.181	31.8111	45.7302	23.8087	11.7113	11.4226	26.9328
CMD191C	similar to trefoil factor	3276.91	2096.06	2505.23	2766.71	5192.94	4927.55	4080.19		20.9445	41.8474	70.9541	43.6461	15.239	12.5042	17.8673
CME004C	ubiquitin-like protein Smt3	37951.3	28855.4	29658.7	43267.6	58739	38465.1	29139.8		225.689	116.411	59.3729	23.6699	3.28598	84.185	81.986
CME005C	hypothetical protein	4358.1	6676.63	6167.59	5108.39	4082.38	5388.17	6267.71		3.32884	1.20885	2.97276	1.46318	1.03169	1.62369	0.180123
CME006C	hypothetical protein	31.4097	44.5818	47.2174	27.5538	24.0626	32.3871	34.8873		2.49981	3.17921	2.25961	4.74777	6.69949	5.27829	2.52476
CME008C	hypoxanthine phosphoribosyltransferase (HPRT)	9724.07	8570.97	8156.27	6765.43	6679.8	7812.34	8899.07		8.03772	5.81676	11.0873	51.7378	96.5709	23.3705	18.1572
CME009C	hypothetical protein	448.296	724.066	1186.19	1321.45	807.597	485.679	404.4		158.031	174.367	80.3766	191.622	424.566	222.105	61.8432
CME010C	probable methyltransferase Cyt19	28446.6	26390.3	34219.8	39292.5	39900.3	41851.4	33915.2		411.756	306.369	417.335	267.338	559.144	470.012	459.755
CME012C	Na+/glucose co-transporter	10536.2	10840.2	12486.5	11058.5	11155.5	11532.8	13033.4		47.2169	71.9817	30.3121	34.3186	31.8588	50.1667	41.7398
CME013C	hypothetical protein, conserved	4873.12	3733.37	8313.21	13368.8	7576.65	6029.49	4701.75		46.3572	46.1288	24.6054	13.7074	21.4042	36.3643	25.9472
CME014C	hypothetical protein	1308.2	1052.28	914.729	670.506	676.788	703.701	914.122		9.00559	15.8802	6.18689	2.10742	7.91915	5.12927	4.46481
CME015C	methionine--tRNA ligase, chloroplast or mitochondrial	4083.86	4402.45	3576.27	2840.9	2480.8	2604.79	2965.85		581.139	828.147	546.459	562.607	685.773	1828.35	1117.66
CME016C	signal recognition particle (SRP) receptor alpha subunit	602.521	684.022	637.047	503.293	428.79	523.753	661.992		7.37277	2.40611	4.46577	5.36168	66.7038	105.401	31.7915
CME017C	unknown dehydrogenase, conserved	2527.11	2567.03	1869.03	2391.51	2174.78	1992.18	2032.65		14.9844	33.0793	18.3601	32.9645	50.5596	39.1625	37.9835
CME018C	hypothetical protein, conserved	4557.13	4403.06	4868.63	5041.48	4571.91	3871.36	3964.72		346.949	271.337	556.111	272.473	568.708	620.854	591.302
CME019C	dynamin-related protein involved in mitochondrial division CmDnm1/DRP3	12990	9430.74	10115	15442.4	18167.8	15632.9	13502.2		35.1035	41.0078	51.5019	32.3329	12.732	14.2672	39.7711
CME020C	hypothetical protein, conserved	1654.06	1849.64	1954.24	1839.41	1622.54	1370.25	1720.22		309.995	195.943	313.802	183.485	113.405	214.904	240.705
CME022C	hypothetical protein	4485.37	5026.67	4187.88	6394.08	7495.87	5519.99	4552.75		16.92	8.63871	5.50638	8.50075	11.1366	9.78758	5.30674
CME023C	fusion protein of phosphoribosylaminoimidazole carboxylase and phosphoribosylaminoimidazole-succinocarboxamide synthase, chloroplast or mitochondrial precursor	126928	156304	92687.1	90388.7	56413.8	55149.8	80622.1		41.7594	130.075	187.705	317.067	117.736	149.575	157.091
CME024C	DNA-directed RNA polymerase I subunit	3573.8	2158.24	1709.77	1567.63	2217.11	2373.42	2910.16		9.80271	5.05823	6.04485	3.02511	159.947	73.9293	22.7789
CME025C	hypothetical protein, conserved	24278.7	23095.4	31513.5	40010.7	40585.8	38248.6	32126.7		21.5217	96.5005	74.4571	48.4592	16.5723	11.5757	17.031
CME029C	chromosome assembly complex Condensin, core subunit C	1455.13	326.897	254.369	1595.85	17340.9	12713.3	4429.91		268.67	454.336	692.183	981.255	575.642	964.721	533.637
CME030C	unknown RING finger protein	2945.6	3263.15	3736.05	3789.55	5655.92	3755.85	3614.97		16.1063	5.71067	11.3612	8.20187	18.1059	7.3833	11.7515
CME031C	hypothetical protein, conserved	8019.87	6749.18	5208.75	5746.59	6247.01	6525.79	7085.61		31.0119	28.0971	17.0178	19.3791	14.3102	9.07561	22.0178
CME033C	hypothetical protein	2265.99	2178.68	1455.55	2055.61	1700.29	1341.01	1676.98		104.457	76.2243	93.7934	97.7322	82.1742	72.2178	112.509
CME034C	similar to calmodulin	13540.6	9937.99	11786.3	18368.1	26562.7	16765.4	11618.7		3.57199	39.9023	46.04	40.5294	29.991	20.4964	30.4395
CME036C	hypothetical protein	24929.1	14354.7	20679	31559.8	54775.9	41714.7	27649.1		54.0053	44.2491	23.1874	18.5806	12.7274	19.6606	11.3345
CME037C	cysteine--tRNA ligase, chloroplast or mitochondrial	10279.6	13426.2	15926.7	5014.1	3720.32	8613.33	16347.7		515.349	381.349	459.407	663.699	562.693	558.604	489.378
CME038C	hypothetical protein	719.965	730.55	1041.23	2011.02	2024.58	920.012	647.462		78.328	100.82	107.203	82.0148	38.5142	132.546	69.3046
CME040C	hypothetical protein	710.798	487.678	1095.35	1381.28	1451.09	898.048	583.473		14.5475	13.3699	34.4909	41.6031	54.8461	6.77171	28.5639
CME041C	photosystem II biogenesis protein Psb29	20305.9	35235.5	25396.6	17822.4	14624	18944.8	23634.6		640.512	386.398	237.36	808.255	389.366	294.312	136.127
CME043C	hypothetical protein, conserved	1138.16	371.253	148.324	718.39	1969.66	1290.02	937.12		75.2583	33.0387	34.9504	70.9835	669.168	371.779	185.33
CME044C	unknown WD repeat protein	5186.25	9167.17	8914.36	12457.4	12752.1	13735.2	9871.44		49.7534	29.352	8.31564	27.3962	33.9803	17.0536	42.571
CME045C	hypothetical protein	682.566	842.675	612.712	472.824	454.719	462.4	431.389		1721.64	778.191	2109.8	1992.25	1676.6	1285.9	1811.06
CME046C	60S ribosomal protein L29	23991.6	23184.7	16381.2	9046.46	6824.32	10938.1	15052		51.5128	14.1496	27.7162	101.991	8.38929	12.47	31.6915
CME047C	isoleucine--tRNA ligase	16715.2	15678.4	16744.1	16653.9	18627	18734	17847.2		18.7954	32.6698	40.9153	38.1959	25.5677	12.5367	3.05591
CME048C	hypothetical protein	74.2159	68.1396	61.4159	33.3725	36.7177	36.1775	44.1659		52.1114	53.1014	65.3023	193.133	104.747	28.1999	52.5908
CME050C	similar to nuclear LIM interactor-interacting factor	2471.08	4610.48	18410.8	21149.3	17331.4	10528	5286.89		547.243	281.148	100.297	760.899	268.988	38.1827	89.5501
CME051C	hypothetical protein	8963.14	7336.33	9197.36	9971.56	10501.1	10774.8	9506.3		56.2989	109.56	60.1322	53.8237	17.2019	47.7385	191.02
CME052C	hypothetical protein	7355.81	6354.2	6994.51	8495.77	7427.3	6951.62	5188.92		3418.76	2705.06	494.274	3244.14	5427.19	3980.46	2570.62
CME053C	unknown M20/M25/M40 family peptidase	10414	9356.88	10647.7	10639.5	12227.1	10502.7	9098.52		514.18	326.611	191.663	125.504	122.003	151.997	270.501
CME055C	ATP-dependent Zn protease FtsH2	13316.3	12415.9	16976.2	24553	19234.6	16666.4	13915.8		468.267	428.725	703.496	910.499	704.088	379.936	573.285
CME056C	hypothetical protein	2528.84	2525.29	6254.59	8364.81	10358.4	4329.95	2033.52		337.301	422.533	440.151	444.405	237.709	324.285	425.103
CME057C	hypothetical protein	11804.9	10778.6	8691.26	6199.15	4673.22	3018.44	5590.02		207.895	248.835	281.302	167.133	173.053	225.673	300.853
CME058C	hypothetical protein	9432.65	7861.46	10349.9	12402.4	17668.4	13109.7	12007.7		122.893	54.5063	176.139	128.893	93.7384	98.4864	129.533
CME059C	conserved unknown protein RtcB	9167.94	12318	15477.8	11516.9	12730.6	13682.4	12790.8		11.5305	7.26989	12.7409	84.5423	2.63365	3.69376	4.74679
CME060C	similar to ER-derived vesicles protein Erv14	1643.89	1384.96	1899.16	2430.74	2215.19	1667.66	1078.79		58.5668	63.6059	25.2668	67.1836	39.9502	61.6247	64.1782
CME061C	similar to protein-tyrosine-phosphatase-like protein	9743.03	10485.6	10003.8	8748.21	4469.91	4715.03	5689.04		74.3372	161.513	22.7954	68.8249	120.861	120.238	118.577
CME062C	probable cationic amino acid transporter ctrA	515.306	723.808	650.13	467.3	372.764	317.229	398.067		179.912	261.139	214.812	110.032	33.6035	145.031	272.852
CME063C	similar to splicing factor 3b subunit 4 (U2 snRNP)	2291.62	2509.8	2886.18	3137.45	2827.58	2427.82	2343.26		174.945	107.175	130.808	163.777	220.904	214.218	237.695
CME064C	chorismate synthase	11236.7	11353.9	12686.6	10980.3	11675.6	9432.25	8932.06		54.9472	26.333	55.4432	50.9018	41.4138	73.0861	39.7271
CME065C	hypothetical protein	4517.64	4467.08	4568.17	3442.67	3794.28	3391.02	3462.46		579.243	1171.37	4170.36	3890.78	4111.25	1133.68	1367.56
CME067C	exonuclease I	155.815	25.4211	23.4239	409.162	4319.71	2442.49	924.544		160.439	216.581	52.114	126.575	215.895	189.823	136.763
CME068C	hypothetical protein, conserved	5629.36	4628.16	5224.75	4889.72	7853.01	6634.9	5141.04		93.6385	78.8366	72.1261	107.891	87.8265	50.6599	140.525
CME069C	hypothetical protein	15.6838	27.8221	8.18612	8.09491	16.6332	18.4538	11.3628		272.326	145.381	169.441	11.6778	50.5456	139.56	374.667
CME070C	unknown [2Fe-2S] ferredoxin	3091.48	3815.73	2434.63	2032.56	1681.29	1433.98	2093.34		114.253	76.8309	59.1085	43.638	51.6564	101.221	142.239
CME071C	similar to DNA topoisomerase VI subunit A	16.4916	26.936	30.0409	49.0882	48.7499	29.9858	23.2227		184.102	134.019	110.108	174.778	340.212	100.325	260.452
CME072C	hypothetical protein	1696.64	1506.03	1534.28	1395.73	1346.75	1221.4	1349.26		721.904	733.706	797.231	972.97	272.049	379.414	446.582
CME073C	ATP-dependent RNA helicase p47	28742.3	27380.2	29535.5	42337.1	49245.6	31055.9	20669		132.657	186.309	129.132	110.322	70.5658	54.446	106.202
CME074C	hypothetical protein	3386.54	2017.16	2545.01	3159.44	4873.59	4485.81	4016.85		68.268	41.6944	121.212	22.0958	141.381	33.482	177.741
CME075C	hypothetical protein	932.338	903.749	886.154	656.619	847.023	1147.41	1403.91		83.3611	28.2501	51.8455	43.6872	51.1659	77.1877	61.3495
CME076C	hypothetical protein	167.632	161.743	138.694	86.5291	66.244	109.077	132.161		1194.46	772.62	676.05	604.532	671.561	745.489	1075.89
CME079C	serine/threonine protein phosphatase PP1 catalytic subunit	14628.6	15921.7	12519.9	20880.9	22985.9	10774.2	8911.6		30.3306	29.1113	42.0892	40.6593	47.6296	30.6483	30.2597
CME080C	hypothetical protein	8147.2	9832.71	6843.48	9603.69	7520.39	5507.23	5195.24		29.7466	38.4951	65.0891	92.0168	54.2682	32.0201	41.7662
CME081C	hypothetical protein	821.05	1033.88	714.937	887.323	789.398	755.818	787.428		479.332	256.252	348.038	434.34	57.5149	150.952	925.136
CME082C	similar to cell division cycle protein CDC6	28.0023	26.35	127.059	367.87	628.397	377.369	131.194		54.8691	78.077	11.5488	19.5344	51.5962	64.998	4.54042
CME083C	similar to retromer component VPS5	192.228	72.7355	57.4791	57.8958	201.408	178.083	155.775		476.957	363.455	618.903	458.867	495.16	504.333	395.957
CME085C	probable XPA-binding protein 1	53.186	61.1636	61.8523	46.6156	46.3232	36.2633	40.4384		6.97508	10.0313	20.5393	13.1865	2.79366	14.26	10.2123
CME086C	hypothetical protein	903.092	1176.59	639.972	1368.84	2424.02	1237.64	533.903		46.7873	211.622	424.677	641.121	275.66	178.669	229.588
CME087C	probable acetyl-CoA C-acetyltransferase	468.686	518.424	544.094	464.954	659.182	552.316	518.082		752.89	773.748	649.524	555.601	1210.26	1339.67	438.953
CME088C	hypothetical protein	7459.21	5419.71	5175.57	5678.65	8421.02	12481.5	10833.1		61.0694	69.1668	83.5043	119.204	45.0177	62.212	119.516
CME089C	similar to TBP-binding phosphoprotein DR1	1596.09	1474.04	1998.53	1688.21	2371.19	2267.05	2012.16		72.2514	82.9268	81.0511	53.5959	46.8493	67.2703	64.7217
CME090C	hypothetical protein	4115.2	3464.81	4581.33	5868.72	6400.19	5481.19	4492.12		112.462	152.339	75.9621	123.867	136.915	115.025	131.443
CME091C	hypothetical protein, conserved	10746.2	6172.71	7695.21	8470.86	10598.7	10702	10525.4		35.8274	41.0746	1.77282	124.943	16.7819	30.6183	19.5195
CME092C	similar to ankirin	4785.88	3673.29	2156.64	1880.21	1651.05	1640.26	2504.95		68.5777	48.2157	53.4623	59.5018	48.89	30.0115	31.3951
CME094C	hypothetical protein	78.9931	59.5859	69.6514	100.003	257.174	165.385	115.507		303.299	137.589	348.202	253.098	165.709	194.283	131.164
CME095C	phosphoenolpyruvate carboxylase	19719.2	28438.7	22396.7	14401.2	7187.01	12366.1	19968		3.31288	4.24815	5.14389	3.17853	3.57696	3.91232	1.60061
CME096C	unknown zinc-finger protein	1141.75	6031.3	20642.4	27683.5	10039.2	8035.76	8139.06		107.24	68.627	110.805	235.551	162.13	73.4823	78.3443
CME099C	histone H3 variant	131.85	106.817	200.263	464.849	1213.86	674.61	267.44		174.555	100.547	86.2628	50.404	76.0299	54.0583	113.377
CME100C	acyl-coenzyme A:cholesterol acyltransferase; ACAT	27124.9	30379.1	44007	33556.1	15831.3	29274.3	36009.4		2.34469	4.54322	1.8999	1.43414	6.02009	1.58108	1.49276
CME101C	RNA polymerase III second largest subunit	804.429	1310.78	1096.54	833.543	575.835	645.973	826.348		124.533	165.613	231.113	346.637	106.139	49.8177	169.357
CME102C	similar to GATA transcription factor	896.532	405.117	594.065	3233.24	11103.3	3898.35	1902.5		35.7754	113.297	165.458	159.618	35.672	101.436	67.3981
CME103C	hypothetical protein, conserved	632.501	1081.47	956.803	2836.73	7418.67	3126.15	1115.42		64.4687	66.2029	63.9979	21.7659	37.1235	35.4602	61.3633
[truncated: 4,123 more rows]

## Sheet: Selected genes
					Relative mRNA level (Avegarge of hour 0 to hour 20 is defined as 1.0)								mRNA levels (Normalized microarray data)
[truncated: 284 more rows]

## Sheet: Primers used in this study
Gene	Primer name	Sequence (5'-3')
[truncated: 29 more rows]
